# Supplementary material for: HIV-1 coreceptor tropism: A syllogistic connection with The Veterans Aging Cohort Study Index and the CD4/CD8 ratio
Source: PLoS One. 2019 Feb 28;14(2):e0212882. doi: 10.1371/journal.pone.0212882 (PMC6394994; doi:10.1371/journal.pone.0212882)
Supplement: S1 File — (XLSX) [file pone.0212882.s001.xlsx]

## Sheet: Sheet1
nr	nazional	subtype	clade_code	sex	age	risk_code	età1hiv	est_time_hiv	hivduration_code	cd4_	cd4_p_	cd8_	cd8_p_	cd4cd8_	vl_	hb_	plt_	ast_	alt_	fib4_	creat_	egfr_	hcv_	vacs_p_	vacs_	geno2pheno	crtfpr10	fpr446060	stadiocdcalladia	hcv
1	1	B	0	0	32.1561	1	32	0	0	799	34	1199	51	0.666389	3900	14.4	296	712	38	12.5476	1	99	0	13.1	32	91.9	R5	R5	A1	0
1	1	B	0	0	32.1561	1	32	0	0	1047	39	1020	38	1.02647	0	15.5	204	28	15	1.31125	0.87	110	0	1.8	0	91.9	R5	R5	A1	0
1	1	B	0	0	32.1561	1	32	0	0	1134	43	923	35	1.2286	0	15.3	212	19	27	0.65542	0.97	99	0	1.8	0	91.9	R5	R5	A1	0
1	1	B	0	0	32.1561	1	32	0	0	1080	41	974	37	1.10883	0	14.1	241	16	23	0.539888	1.01	93	0	0	1.8	91.9	R5	R5	A1	0
2	1	G	1	0	33.9466	0	34	1.7	1	219	21	479	46	0.457203	12000	15.9	216	20	50	0.444516	0.87	102	0	4.5	13	95.5	R5	R5		0
2	1	G	1	0	33.9466	0	34	1.7	1	463	32	579	40	0.799655	0	16.7	257	37	113	0.460477	0.91	99	0	2.8	6	95.5	R5	R5		0
2	1	G	1	0	33.9466	0	34	1.7	1	558	35	654	41	0.853211	0	16.5	224	31	95	0.482759	0.76	118	0	1.8	0	95.5	R5	R5		0
2	1	G	1	0	33.9466	0	34	1.7	1	720	38	625	33	1.152	0	16.4	244	31	85	0.482315	0.74	119	0	0	1.8	95.5	R5	R5		0
3	1	B	0	0	36.7666	1	37	0.23	1	35	5	360	51	0.0972222	1400000	11.6	331	39	147	0.357299	0.6	129	0	42	65	2.9	X4	X4	C3	0
3	1	B	0	0	36.7666	1	37	0.23	1	114	11	425	41	0.268235	0	14.3	180	24	35	0.833886	0.91	107	0	3.7	10	2.9	X4	X4	C3	0
3	1	B	0	0	36.7666	1	37	0.23	1	240	14	705	41	0.340426	0	14.1	173	22	31	0.845079	0.96	101	0	2.8	6	2.9	X4	X4	C3	0
3	1	B	0	0	36.7666	1	37	0.23	1	247	18	673	49	0.367013	0	15.3	162	17	24	0.813977	0.86	110	0	6	2.8	2.9	X4	X4	C3	0
4	2	C	1	1	33.6646	0	34	0.15	0	241	16	1160	77	0.207759	260000	12.6	541	23	30	0.261303	0.49	130	0	11.9	30	77.6	R5	R5	A2	0
4	2	C	1	1	33.6646	0	34	0.15	0	490	20	1144	47	0.428322	0	12.3	355	15	24	0.293249	0.56	125	0	5.5	16	77.6	R5	R5	A2	0
4	2	C	1	1	33.6646	0	34	0.15	0	499	32	561	36	0.889483	0	11.5	356	16	24	0.31192	0.48	133	0	10.8	28	77.6	R5	R5	A2	0
4	2	C	1	1	33.6646	0	34	0.15	0	538	25	819	38	0.656899	0	11.8	401	18	17	0.381041	0.46	118	0	22	7.8	77.6	R5	R5	A2	0
5	2	G	1	0	20.2601	0	20	3.86	1	183	6	1922	63	0.0952133	8200	13.6	157	30	36	0.645226	0.85	114	0	10.2	27	42.7	R5	DM		0
5	2	G	1	0	20.2601	0	20	3.86	1	158	9	880	50	0.179545	0	13.7	162	26	30	0.586041	0.81	121	0	6.9	20	42.7	R5	DM		0
5	2	G	1	0	20.2601	0	20	3.86	1	215	11	941	48	0.22848	0	14.2	153	26	33	0.621218	0.92	103	0	2.8	6	42.7	R5	DM		0
5	2	G	1	0	20.2601	0	20	3.86	1																	42.7	R5	DM		0
6	2	G	1	1	25.9986	0	26	0.2	0	261	11	1495	63	0.174582	27000	13	239	28	38	0.494105	0.75	126	0	8.2	23	49.3	R5	DM	A2	0
6	2	G	1	1	25.9986	0	26	0.2	0	905	41	728	33	1.24313	0	12.3	229	18	31	0.381171	0.64	134	0	3.7	10	49.3	R5	DM	A2	0
6	2	G	1	1	25.9986	0	26	0.2	0	928	45	495	24	1.87475	0	12.7	224	20	24	0.492085	0.58	128	0	3.7	10	49.3	R5	DM	A2	0
6	2	G	1	1	25.9986	0	26	0.2	0	775	42	406	22	1.90887	0	12.8	201	27	37	0.618336	0.79	102	0	10	3.7	49.3	R5	DM	A2	0
7	1	B	0	0	36.2464	1	33	0.25	1	298	16	1298	69	0.229584	430000	9.2	141	61	100	1.56811	0.93	105	0	41	64	6.1	X4	DM	A2	0
7	1	B	0	0	36.2464	1	33	0.25	1	125	22	319	56	0.39185	0	7.1	9	31	33	21.5856	0.59	113	0	50	73	6.1	X4	DM	A2	0
7	1	B	0	0	36.2464	1	33	0.25	1																	6.1	X4	DM	A2	0
7	1	B	0	0	36.2464	1	33	0.25	1																	6.1	X4	DM	A2	0
8	1	B	0	0	29.5113	0	29	0.61	1	505	22	1218	53	0.414614	85000	13.3	197	26	51	0.545394	0.81	119	0	5.8	17	51.6	R5	DM		0
8	1	B	0	0	29.5113	0	29	0.61	1	550	20	1265	46	0.434783	0	15.5	269	26	53	0.424848	1.02	98	0	1.8	0	51.6	R5	DM		0
8	1	B	0	0	29.5113	0	29	0.61	1	637	22	1408	50	0.452415	0	14.8	253	26	50	0.465069	0.84	116	0	1.8	0	51.6	R5	DM		0
8	1	B	0	0	29.5113	0	29	0.61	1	566	25	1065	47	0.531455	0	14.8	266	24	36	0.496241	0.99	100	0	0	1.8	51.6	R5	DM		0
9	2	CRF02_AG	1	1	40.5257	0	40	0.8	1	223	17	513	39	0.434698	3200	12	201	712	31	25.783	0.68	109	0	25.5	48	93.8	R5	R5		0
9	2	CRF02_AG	1	1	40.5257	0	40	0.8	1	347	22	537	34	0.646182	0	12.3	254	36	53	0.798205	0.74	101	0	5.5	16	93.8	R5	R5		0
9	2	CRF02_AG	1	1	40.5257	0	40	0.8	1	448	23	624	32	0.717949	0	11.5	235	29	33	0.880759	0.81	90	0	10.8	28	93.8	R5	R5		0
9	2	CRF02_AG	1	1	40.5257	0	40	0.8	1	355	22	533	33	0.666041	0	11.1	187	40	48	1.29672	0.92	77	0	28	10.8	93.8	R5	R5		0
10	1	B	0	0	36.4408	0	36	0	0	449	30	704	47	0.637784	230000	12.6	237	22	44	0.50996	0.71	119	0	11.9	30	10.2	R5	DM	A2	0
10	1	B	0	0	36.4408	0	36	0	0	584	35	667	35	0.875562	0	13	278	23	33	0.54728	0.88	109	0	3.7	10	10.2	R5	DM	A2	0
10	1	B	0	0	36.4408	0	36	0	0	619	31	799	40	0.774718	0	13.4	245	19	35	0.498124	0.96	99	0	3.7	10	10.2	R5	DM	A2	0
10	1	B	0	0	36.4408	0	36	0	0	598	33	725	40	0.824828	0	13.2	245	20	22	0.678761	0.84	110	0	10	3.7	10.2	R5	DM	A2	0
11	1	B	0	0	38.2888	1	38	0.23	1	10	1	557	52	0.0179533	200000	10.2	544	46	71	0.384239	0.6	127	0	42	65	3.2	X4	X4	C3	0
11	1	B	0	0	38.2888	1	38	0.23	1	136	14	429	44	0.317016	0	13.4	368	15	41	0.2419	0.8	113	0	6.9	20	3.2	X4	X4	C3	0
11	1	B	0	0	38.2888	1	38	0.23	1	226	19	441	37	0.512472	0	12.6	394	13	32	0.227477	0.85	110	0	5.5	16	3.2	X4	X4	C3	0
11	1	B	0	0	38.2888	1	38	0.23	1	448	22	692	34	0.647399	0	14.1	297	17	32	0.404741	0.78	113	0	6	2.8	3.2	X4	X4	C3	0
12	1	BC	1	0	25.0732	1	25	0.07	0	418	21	697	35	0.599713	1800	11.8	213	33	42	0.599405	0.83	122	0	15.1	35	97.8	R5	R5	A1	0
12	1	BC	1	0	25.0732	1	25	0.07	0	597	25	836	35	0.714115	0	12.8	229	30	41	0.593324	1	101	0	3.7	10	97.8	R5	R5	A1	0
12	1	BC	1	0	25.0732	1	25	0.07	0	627	33	589	31	1.06452	0	11.8	206	23	35	0.566171	0.98	103	0	7.8	22	97.8	R5	R5	A1	0
12	1	BC	1	0	25.0732	1	25	0.07	0	702	35	502	25	1.39841	0	11.7	221	28	44	0.592108	0.88	114	0	22	7.8	97.8	R5	R5	A1	0
13	1	B	0	0	34.486	1	34	0.46	1	677	36	809	43	0.836836	1500	15.8	201	10	26	0.33648	1.19	79	0	3	7	83.5	R5	R5		0
13	1	B	0	0	34.486	1	34	0.46	1	709	36	788	40	0.899746	0	16.7	198	14	25	0.537374	1	95	0	1.8	0	83.5	R5	R5		0
13	1	B	0	0	34.486	1	34	0.46	1	809	36	921	41	0.878393	0	16.2	226	17	28	0.540188	1.12	83	0	1.8	0	83.5	R5	R5		0
13	1	B	0	0	34.486	1	34	0.46	1																	83.5	R5	R5		0
14	1	BC	1	0	25.2074	1	25	0	0	344	23	688	46	0.5	12000	16	231	16	31	0.313585	0.9	118	0	4.5	13	97.8	R5	R5	A2	0
14	1	BC	1	0	25.2074	1	25	0	0	572	21	1608	59	0.355721	0	15.2	249	18	18	0.511162	0.88	114	0	1.8	0	97.8	R5	R5	A2	0
14	1	BC	1	0	25.2074	1	25	0	0	499	27	1037	56	0.481196	0	16.1	239	20	14	0.693314	0.79	120	0	2.8	6	97.8	R5	R5	A2	0
14	1	BC	1	0	25.2074	1	25	0	0																	97.8	R5	R5	A2	0
15	1	B	0	0	23.2498	1	23	0	0	479	22	1090	50	0.43945	98000	16.6	246	712	46	9.92169	0.82	125	0	17.3	38	38	R5	DM	A2	0
15	1	B	0	0	23.2498	1	23	0	0	507	29	629	36	0.806041	0	17.4	229	19	31	0.34274	0.74	130	0	1.8	0	38	R5	DM	A2	0
15	1	B	0	0	23.2498	1	23	0	0	635	40	524	33	1.21183	0	16.5	243	20	31	0.354776	0.78	126	0	1.8	0	38	R5	DM	A2	0
15	1	B	0	0	23.2498	1	23	0	0	595	33	433	24	1.37413	0	16.6	210	23	29	0.508452	0.8	124	0	0	1.8	38	R5	DM	A2	0
16	1	B	0	0	41.0431	2	41	2.6	1	130	17	390	51	0.333333	25000	15.9	219	46	93	0.893949	1	93	1	7.8	22	21.2	R5	DM		1
16	1	B	0	0	41.0431	2	41	2.6	1	310	24	658	51	0.471125	0	15.9	202	96	197	1.38826	1.2	75	1	3.9	11	21.2	R5	DM		1
16	1	B	0	0	41.0431	2	41	2.6	1	342	27	672	53	0.508929	0	15.5	181	50	120	1.05913	0.9	105	1	3.9	11	21.2	R5	DM		1
16	1	B	0	0	41.0431	2	41	2.6	1	480	25	999	52	0.48048	0	16.2	380	121	285	0.81105	0.95	98	1	11	3.9	21.2	R5	DM		1
17	1	B	0	0	25.8179	1	26	0.07	0	590	31	914	48	0.645514	5400	15.2	218	17	26	0.394846	0.93	112	0	3	7	13	R5	DM	A1	0
17	1	B	0	0	25.8179	1	26	0.07	0	568	40	526	37	1.07985	0	14.7	167	15	18	0.592784	0.81	121	0	1.8	0	13	R5	DM	A1	0
17	1	B	0	0	25.8179	1	26	0.07	0	535	40	468	35	1.14316	0	14.9	183	15	20	0.531524	0.85	118	0	1.8	0	13	R5	DM	A1	0
17	1	B	0	0	25.8179	1	26	0.07	0	663	35	792	41	0.837121	0	14.3	155	13	22	0.536441	0.81	120	0	0	1.8	13	R5	DM	A1	0
18	1	B	0	0	47.6331	0	48	1.01	1	41	4	677	65	0.0605613	290000	12.3	389	15	28	0.347114	1.18	73	0	30.1	53	57.4	R5	DM	B3	0
18	1	B	0	0	47.6331	0	48	1.01	1	230	12	1173	61	0.196078	0	14	186	23	39	0.950438	0.92	98	0	2.8	6	57.4	R5	DM	B3	0
18	1	B	0	0	47.6331	0	48	1.01	1	515	24	1330	62	0.387218	0	14.3	383	25	43	0.477802	0.92	97	0	1.8	0	57.4	R5	DM	B3	0
18	1	B	0	0	47.6331	0	48	1.01	1	512	18	1537	54	0.333116	0	14.8	386	23	32	0.516133	0.92	97	0	0	1.8	57.4	R5	DM	B3	0
19	1	B	0	1	45.4346	0	45	0.3	1	339	25	447	33	0.758389	18000	13.7	359	17	27	0.414057	0.66	107	0	8.2	23	84.2	R5	R5	A2	0
19	1	B	0	1	45.4346	0	45	0.3	1	607	42	390	27	1.55641	0	11.5	409	18	21	0.441771	0.67	105	0	7.8	22	84.2	R5	R5	A2	0
19	1	B	0	1	45.4346	0	45	0.3	1	1004	47	555	26	1.80901	0	12.2	337	17	38	0.376431	0.79	90	0	3.7	10	84.2	R5	R5	A2	0
19	1	B	0	1	45.4346	0	45	0.3	1	808	48	437	26	1.84897	0	11.6	418	21	30	0.431102	0.69	104	0	22	7.8	84.2	R5	R5	A2	0
20	1	B	0	0	52.4517	1	52	0	0	531	22	1038	43	0.511561	63000	12.9	139	31	35	1.9773	0.91	97	0	15.1	35	82.9	R5	R5	A1	0
20	1	B	0	0	52.4517	1	52	0	0	603	28	797	37	0.756587	0	13.4	184	26	30	1.36732	0.96	90	0	7.8	22	82.9	R5	R5	A1	0
20	1	B	0	0	52.4517	1	52	0	0	640	30	554	26	1.15523	0	13.1	169	32	41	1.59685	1.08	77	0	10.8	28	82.9	R5	R5	A1	0
20	1	B	0	0	52.4517	1	52	0	0	661	36	550	30	1.20182	0	13.6	190	29	33	1.46134	0.96	89	0	28	10.8	82.9	R5	R5	A1	0
21	1	B	0	0	48.9363	2	49	1.45	1	102	6	1380	81	0.073913	190000	14.8	91	119	81	7.11041	1.01	86	1	31.1	54	26.2	R5	DM	B3	1
21	1	B	0	0	48.9363	2	49	1.45	1	140	9	1188	76	0.117845	0	9.5	182	111	74	3.47402	0.96	92	0	50	73	26.2	R5	DM	B3	1
21	1	B	0	0	48.9363	2	49	1.45	1																	26.2	R5	DM	B3	1
21	1	B	0	0	48.9363	2	49	1.45	1																	26.2	R5	DM	B3	1
22	1	B	0	0	32.2875	1	32	0.47	1	322	22	541	37	0.595194	20000	15.1	179	21	50	0.535692	0.9	113	0	4.5	13	15.7	R5	DM	B2	0
22	1	B	0	0	32.2875	1	32	0.47	1	455	31	646	44	0.704334	0	14.6	199	13	31	0.375456	1	99	0	2.8	6	15.7	R5	DM	B2	0
22	1	B	0	0	32.2875	1	32	0.47	1	426	30	511	36	0.833659	0	15	185	15	30	0.488509	0.9	112	0	2.8	6	15.7	R5	DM	B2	0
22	1	B	0	0	32.2875	1	32	0.47	1	515	32	596	37	0.864094	0	15.4	146	21	41	0.763754	0.89	112	0	0	1.8	15.7	R5	DM	B2	0
23	1	B	0	0	50.7296	3	51	0	0	49	7	480	68	0.102083	3400000	10.2	101	39	37	3.22036	0.71	108	0	59.3	83	9	X4	DM	A3	0
23	1	B	0	0	50.7296	3	51	0	0	404	26	808	52	0.5	0	15.1	174	21	43	0.938655	0.96	91	0	6.2	18	9	X4	DM	A3	0
23	1	B	0	0	50.7296	3	51	0	0	512	35	599	41	0.854758	0	15.7	181	19	40	0.846477	1.11	76	0	4.2	12	9	X4	DM	A3	0
23	1	B	0	0	50.7296	3	51	0	0	500	29	708	41	0.706215	0	14.9	239	25	50	0.769238	0.92	94	0	12	4.2	9	X4	DM	A3	0
24	2	C	1	1	42.8391	0	43	0.07	0	441	26	848	50	0.520047	71000	12.9	287	16	36	0.398041	0.51	53	0	11.3	29	44.2	R5	DM	A2	0
24	2	C	1	1	42.8391	0	43	0.07	0																	44.2	R5	DM	A2	0
24	2	C	1	1	42.8391	0	43	0.07	0																	44.2	R5	DM	A2	0
24	2	C	1	1	42.8391	0	43	0.07	0																	44.2	R5	DM	A2	0
25	1	B	0	0	43.7673	3	44	1.61	1	476	24	873	44	0.545246	39000	13.9	196	20	27	0.859492	0.8	109	0	8.2	23	67.6	R5	R5	A2	0
25	1	B	0	0	43.7673	3	44	1.61	1	588	30	804	41	0.731343	0	13.8	233	29	77	0.638277	0.74	111	0	3.7	10	67.6	R5	R5	A2	0
25	1	B	0	0	43.7673	3	44	1.61	1	693	33	735	35	0.942857	0	13.5	225	23	34	0.788893	0.84	106	0	3.7	10	67.6	R5	R5	A2	0
25	1	B	0	0	43.7673	3	44	1.61	1	698	30	768	33	0.908854	0	15.5	195	24	49	0.808791	0.85	104	0	0	1.8	67.6	R5	R5	A2	0
26	2	CRF02_AG	1	0	36.4134	0	36	0.46	1	331	19	818	47	0.404645	52000	12.7	291	33	78	0.467558	1.51	58	0	11.3	29	6	X4	DM	A2	0
26	2	CRF02_AG	1	0	36.4134	0	36	0.46	1	537	31	451	26	1.19069	0	13.6	158	20	42	0.722687	0.92	106	0	3.7	10	6	X4	DM	A2	0
26	2	CRF02_AG	1	0	36.4134	0	36	0.46	1																	6	X4	DM	A2	0
26	2	CRF02_AG	1	0	36.4134	0	36	0.46	1																	6	X4	DM	A2	0
27	2	CRF09_cpx	1	0	33.8234	0	34	0.8	1	5	1	376	73	0.0132979	35000	10.8	171	712	62	17.8857	0.76	138	0	59.3	83	35.6	R5	DM	B3	0
27	2	CRF09_cpx	1	0	33.8234	0	34	0.8	1	66	5	720	54	0.0916667	0	12.2	243	42	28	1.11056	0.86	131	0	17.3	38	35.6	R5	DM	B3	0
27	2	CRF09_cpx	1	0	33.8234	0	34	0.8	1	101	7	654	45	0.154434	0	12.4	218	38	24	1.20976	0.94	121	0	6.9	20	35.6	R5	DM	B3	0
27	2	CRF09_cpx	1	0	33.8234	0	34	0.8	1	175	8	986	45	0.177485	0	12.7	239	42	28	1.16236	0.95	103	0	20	6.9	35.6	R5	DM	B3	0
28	1	F1	1	0	52.8405	0	53	0.3	1	55	8	496	72	0.110887	180000	10.7	31	712	18	286.055	0.81	102	0	72.8	101	34	R5	DM	C3	0
28	1	F1	1	0	52.8405	0	53	0.3	1	121	11	789	66	0.153359	0	10.5	164	20	17	1.56761	0.82	101	0	27.3	50	34	R5	DM	C3	0
28	1	F1	1	0	52.8405	0	53	0.3	1	196	11	1211	68	0.16185	0	10.9	303	19	17	0.806051	0.76	104	0	22	44	34	R5	DM	C3	0
28	1	F1	1	0	52.8405	0	53	0.3	1	148	13	834	73	0.177458	0	10.9	227	19	14	1.20797	0.8	101	0	44	22	34	R5	DM	C3	0
29	1	B	0	0	25.1691	1	25	0.07	0	462	18	1694	66	0.272727	1800	15.6	244	26	57	0.355233	0.87	120	0	4.5	13	42.7	R5	DM	A2	0
29	1	B	0	0	25.1691	1	25	0.07	0	331	20	994	60	0.332998	0	14.6	248	36	56	0.504348	0.83	122	0	2.8	6	42.7	R5	DM	A2	0
29	1	B	0	0	25.1691	1	25	0.07	0	324	22	709	48	0.456982	0	15.2	248	25	31	0.488845	0.76	125	0	2.8	6	42.7	R5	DM	A2	0
29	1	B	0	0	25.1691	1	25	0.07	0	575	23	1452	58	0.396006	0	15.5	250	21	28	0.444486	0.75	125	0	0	1.8	42.7	R5	DM	A2	0
30	1	BC	1	0	28.6379	1	29	0.8	1	594	20	1872	63	0.317308	2600	13.6	189	712	30	19.697	0.87	117	0	20.4	42	95.8	R5	R5	A1	0
30	1	BC	1	0	28.6379	1	29	0.8	1	511	19	1399	52	0.365261	0	14.5	243	23	35	0.463965	0.99	102	0	1.8	0	95.8	R5	R5	A1	0
30	1	BC	1	0	28.6379	1	29	0.8	1	778	33	1179	50	0.659881	0	14.2	235	21	27	0.51593	0.83	118	0	1.8	0	95.8	R5	R5	A1	0
30	1	BC	1	0	28.6379	1	29	0.8	1	765	35	918	42	0.833333	0	13.5	259	20	29	0.444522	0.89	114	0	10	3.7	95.8	R5	R5	A1	0
31	1	B	0	0	54.4148	0	54	0.92	1	79	5	815	51	0.0969325	50800	14.1	143	52	37	3.25299	0.88	97	0	30.1	53	2.6	X4	X4	C3	0
31	1	B	0	0	54.4148	0	54	0.92	1	209	12	861	49	0.242741	0	16	254	16	17	0.840281	0.89	97	0	6.2	18	2.6	X4	X4	C3	0
31	1	B	0	0	54.4148	0	54	0.92	1																	2.6	X4	X4	C3	0
31	1	B	0	0	54.4148	0	54	0.92	1																	2.6	X4	X4	C3	0
32	2	D	1	1	32.8679	0	33	0.94	1	138	7	1367	69	0.100951	240000	10.5	238	19	26	0.514591	0.4	180	0	23.7	46	6	X4	DM	A3	0
32	2	D	1	1	32.8679	0	33	0.94	1	210	14	979	65	0.214505	0	11.6	271	15	30	0.333484	0.5	165	0	10.8	28	6	X4	DM	A3	0
32	2	D	1	1	32.8679	0	33	0.94	1	173	17	611	60	0.283142	0	11.3	303	13	28	0.267569	0.4	179	0	16.5	32	6	X4	DM	A3	0
32	2	D	1	1	32.8679	0	33	0.94	1	113	17	435	65	0.25977	0	11.4	153	29	40	1.01896	0.53	159	0	32	13.1	6	X4	DM	A3	0
33	1	B	0	1	19.2389	0	19	0.99	1	7	2	126	36	0.0555556	900000	13.3	131	46	24	1.37899	0.58	114	0	30.1	53	0.2	X4	X4	B3	0
33	1	B	0	1	19.2389	0	19	0.99	1	89	10	590	66	0.150847	0	12.6	196	15	36	0.242347	0.66	109	0			0.2	X4	X4	B3	0
33	1	B	0	1	19.2389	0	19	0.99	1	305	16	1088	57	0.280331	0	13.2	212	19	33	0.312026	0.78	100	0	5.5	16	0.2	X4	X4	B3	0
33	1	B	0	1	19.2389	0	19	0.99	1	272	25	567	52	0.479718	0	12.4	161	18	18	0.553388	0.54	135	0	16	5.5	0.2	X4	X4	B3	0
34	1	B	0	0	27.373	0	25	0.15	0	462	23	1105	55	0.4181	2100	16.7	312	19	35	0.281766	0.7	119	0	4.5	13	13	R5	DM	A2	0
34	1	B	0	0	27.373	0	25	0.15	0	144	11	904	69	0.159292	0	15.8	269	15	31	0.29044	0.94	100	0	3.7	10	13	R5	DM	A2	0
34	1	B	0	0	27.373	0	25	0.15	0	278	13	1393	65	0.199569	0	14.1	359	26	57	0.287781	0.73	116	0	2.8	6	13	R5	DM	A2	0
34	1	B	0	0	27.373	0	25	0.15	0	233	17	810	59	0.287654	0	14.9	340	27	26	0.482792	0.88	104	0	6	2.8	13	R5	DM	A2	0
35	1	F1	1	0	55.3073	1	55	1.02	1	156	12	704	54	0.221591	17000	14.7	225	27	44	1.00055	1.1	75	0	11.3	29	44.4	R5	DM	B3	0
35	1	F1	1	0	55.3073	1	55	1.02	1	267	18	802	54	0.332918	0	14.2	290	20	36	0.632184	0.9	96	0	6.2	18	44.4	R5	DM	B3	0
35	1	F1	1	0	55.3073	1	55	1.02	1	422	19	1178	53	0.358234	0	15.1	311	22	36	0.660236	0.8	100	0	6.2	18	44.4	R5	DM	B3	0
35	1	F1	1	0	55.3073	1	55	1.02	1	504	20	1285	51	0.392218	0	13.7	259	15	36	0.550193	0.91	93	0	22	7.8	44.4	R5	DM	B3	0
36	1	BC	1	0	24.104	1	23	0.3	1	893	35	1148	45	0.777875	1200	15.3	221	45	102	0.485971	0.72	131	0	3	7	98.6	R5	R5	A1	0
36	1	BC	1	0	24.104	1	23	0.3	1																	98.6	R5	R5	A1	0
36	1	BC	1	0	24.104	1	23	0.3	1																	98.6	R5	R5	A1	0
36	1	BC	1	0	24.104	1	23	0.3	1																	98.6	R5	R5	A1	0
37	1	BC	1	0	22.9569	1	23	0.1	0	359	23	750	48	0.478667	7800	12.6	247	19	36	0.294319	0.82	124	0	8.2	23	95.5	R5	R5	A2	0
37	1	BC	1	0	22.9569	1	23	0.1	0	408	27	483	32	0.84472	0	12.6	259	16	27	0.273443	0.83	124	0	5.5	16	95.5	R5	R5	A2	0
37	1	BC	1	0	22.9569	1	23	0.1	0	976	40	739	31	1.3207	0	13.2	288	20	30	0.30429	0.8	125	0	3.7	10	95.5	R5	R5	A2	0
37	1	BC	1	0	22.9569	1	23	0.1	0	749	35	578	27	1.29585	0	13	245	19	37	0.318733	0.72	130	0	10	3.7	95.5	R5	R5	A2	0
38	1	B	0	0	41.9384	0	42	0	0	15	3	229	37	0.0655022	240000	13	162	40	89	1.09764	1	92	0	30.1	53	23	R5	DM	B3	0
38	1	B	0	0	41.9384	0	42	0	0	129	12	506	47	0.254941	0	14.9	186	26	59	0.764335	0.8	110	0	3.7	10	23	R5	DM	B3	0
38	1	B	0	0	41.9384	0	42	0	0	231	12	760	40	0.303947	0	13.9	241	21	38	0.607825	0.7	115	0	5.5	16	23	R5	DM	B3	0
38	1	B	0	0	41.9384	0	42	0	0	464	19	830	34	0.559036	0	14.8	249	19	39	0.537619	0.71	115	0	6	2.8	23	R5	DM	B3	0
39	1	CRF01_AE	1	0	26.3326	1	26	0.15	0	595	15	2737	69	0.217391	1000000	14.6	333	23	47	0.265295	0.9	117	0	4.8	14	6.9	X4	DM	A1	0
39	1	CRF01_AE	1	0	26.3326	1	26	0.15	0	876	32	1178	43	0.743633	0	14.4	299	27	30	0.445139	0.82	122	0	1.8	0	6.9	X4	DM	A1	0
39	1	CRF01_AE	1	0	26.3326	1	26	0.15	0	824	25	1945	59	0.42365	0	16	265	17	32	0.317531	0.83	119	0	1.8	0	6.9	X4	DM	A1	0
39	1	CRF01_AE	1	0	26.3326	1	26	0.15	0	1130	34	1363	41	0.829054	0	16.2	246	19	37	0.368227	0.86	118	0	0	1.8	6.9	X4	DM	A1	0
40	1	BC	1	0	24.0027	1	24	0	0	977	32	1619	53	0.603459	140000	15.7	183	27	42	0.546448	0.77	127	0	4.8	14	97.8	R5	R5	A1	0
40	1	BC	1	0	24.0027	1	24	0	0																	97.8	R5	R5	A1	0
40	1	BC	1	0	24.0027	1	24	0	0																	97.8	R5	R5	A1	0
40	1	BC	1	0	24.0027	1	24	0	0																	97.8	R5	R5	A1	0
41	1	F1	1	0	45.5222	0	46	1.25	1	5	2	163	58	0.0306748	120000	10.6	182	82	90	2.16195	0.7	113	0	48	71	9.6	X4	DM	C3	0
41	1	F1	1	0	45.5222	0	46	1.25	1	59	12	296	60	0.199324	0	13.9	143	32	42	1.58835	1.1	80	0	22	44	9.6	X4	DM	C3	0
41	1	F1	1	0	45.5222	0	46	1.25	1	97	15	384	59	0.252604	0	14.4	121	27	45	1.53014	0.94	96	0	14.4	34	9.6	X4	DM	C3	0
41	1	F1	1	0	45.5222	0	46	1.25	1	155	14	421	38	0.368171	0	15.1	129	26	49	1.35327	0.9	101	0	10	3.7	9.6	X4	DM	C3	0
42	1	CRF02_AG	1	0	44.0246	3	44	0.4	1	15	2	379	48	0.0395778	120000	11	311	22	53	0.42778	0.76	111	0	42	65	84.9	R5	R5	A3	0
42	1	CRF02_AG	1	0	44.0246	3	44	0.4	1	215	12	949	53	0.226554	0	13.9	338	18	33	0.407898	0.9	103	0	5.5	16	84.9	R5	R5	A3	0
42	1	CRF02_AG	1	0	44.0246	3	44	0.4	1	164	13	632	50	0.259494	0	13.4	305	19	23	0.584524	0.67	117	0	6.9	20	84.9	R5	R5	A3	0
42	1	CRF02_AG	1	0	44.0246	3	44	0.4	1	253	16	697	44	0.362984	0	13.8	350	17	25	0.446857	0.79	108	0	16	5.5	84.9	R5	R5	A3	0
43	1	B	0	0	28.9035	0	29	0	0	610	22	1553	56	0.392788	72000	12.8	163	712	73	14.7768	1.05	96	0	31.1	54	88.8	R5	R5	A1	0
43	1	B	0	0	28.9035	0	29	0	0	756	33	848	37	0.891509	0	14.8	190	18	27	0.528731	1.1	90	0	1.8	0	88.8	R5	R5	A1	0
43	1	B	0	0	28.9035	0	29	0	0	615	33	634	34	0.970032	0	14.3	170	26	23	0.956713	1.11	89	0	1.8	0	88.8	R5	R5	A1	0
43	1	B	0	0	28.9035	0	29	0	0	692	34	651	32	1.06298	0	13.2	171	25	22	0.966261	1.23	78	0	10	3.7	88.8	R5	R5	A1	0
44	2	B	0	1	31.6934	0	32	1.38	1	197	18	722	66	0.272853	360000	11.5	159	27	36	0.896982	0.7	145	0	23.7	46	8.5	X4	DM	B3	0
44	2	B	0	1	31.6934	0	32	1.38	1	647	24	1509	56	0.428761	0	13.6	257	26	28	0.611802	0.67	146	0	3.7	10	8.5	X4	DM	B3	0
44	2	B	0	1	31.6934	0	32	1.38	1	729	32	1094	48	0.666362	0	13.1	220	21	26	0.599046	0.65	147	0	3.7	10	8.5	X4	DM	B3	0
44	2	B	0	1	31.6934	0	32	1.38	1	1339	40	1373	41	0.975237	0	13.3	223	21	24	0.634341	0.77	137	0	10	3.7	8.5	X4	DM	B3	0
45	1	B	0	0	31.102	0	31	0.09	0	985	38	1841	71	0.535035	19000	16	258	22	28	0.501201	0.98	102	0	3	7	95.8	R5	R5		0
45	1	B	0	0	31.102	0	31	0.09	0																	95.8	R5	R5		0
45	1	B	0	0	31.102	0	31	0.09	0																	95.8	R5	R5		0
45	1	B	0	0	31.102	0	31	0.09	0																	95.8	R5	R5		0
46	1	B	0	0	32.8597	2	33	0.94	1	196	24	392	48	0.5	76000	13.7	212	16	35	0.419192	0.9	112	0	5.8	17	19.5	R5	DM	A3	0
46	1	B	0	0	32.8597	2	33	0.94	1	272	28	427	44	0.637002	0	12.9	285	15	28	0.328232	0.9	112	0	5.5	16	19.5	R5	DM	A3	0
46	1	B	0	0	32.8597	2	33	0.94	1	347	28	583	47	0.595197	0	12.8	280	17	27	0.397272	0.8	117	0	5.5	16	19.5	R5	DM	A3	0
46	1	B	0	0	32.8597	2	33	0.94	1	391	32	476	39	0.821429	0	12.9	285	20	31	0.441136	0.75	119	0	16	5.5	19.5	R5	DM	A3	0
47	1	B	0	0	35.6085	1	36	0.07	0	737	36	942	46	0.782378	14000	14.7	300	19	47	0.328955	0.8	115	0	3	7	6.7	X4	DM	B2	0
47	1	B	0	0	35.6085	1	36	0.07	0	530	16	2286	69	0.231846	0	13.8	267	16	31	0.419752	0.79	113	0	3.7	10	6.7	X4	DM	B2	0
47	1	B	0	0	35.6085	1	36	0.07	0	516	16	2258	70	0.228521	0	15.2	385	20	40	0.320335	0.88	105	0	1.8	0	6.7	X4	DM	B2	0
47	1	B	0	0	35.6085	1	36	0.07	0	552	20	1823	66	0.302798	0	13.8	270	17	25	0.503704	0.68	119	0	10	3.7	6.7	X4	DM	B2	0
48	1	G	1	0	27.5017	1	28	0.46	1	509	32	652	41	0.780675	5300	14.5	166	18	27	0.573908	0.7	129	0	3	7	29.8	R5	DM	A1	0
48	1	G	1	0	27.5017	1	28	0.46	1																	29.8	R5	DM	A1	0
48	1	G	1	0	27.5017	1	28	0.46	1																	29.8	R5	DM	A1	0
48	1	G	1	0	27.5017	1	28	0.46	1																	29.8	R5	DM	A1	0
49	1	B	0	0	37.5962	1	38	0.86	1	4	1	254	61	0.015748	160000	13.2	158	27	36	1.07078	0.6	127	0	30.1	53	20.8	R5	DM	B3	0
49	1	B	0	0	37.5962	1	38	0.86	1																	20.8	R5	DM	B3	0
49	1	B	0	0	37.5962	1	38	0.86	1																	20.8	R5	DM	B3	0
49	1	B	0	0	37.5962	1	38	0.86	1																	20.8	R5	DM	B3	0
50	1	B	0	0	41.5195	3	42	0.53	1	38	5	515	67	0.0737864	1400000	12.8	135	49	79	1.69551	0.59	125	0	36	59	5.3	X4	DM	B3	0
50	1	B	0	0	41.5195	3	42	0.53	1	208	10	1355	65	0.153506	0	14.8	192	25	37	0.899057	0.95	98	0	2.8	6	5.3	X4	DM	B3	0
50	1	B	0	0	41.5195	3	42	0.53	1	353	16	1390	63	0.253957	0	15.5	181	20	31	0.833527	0.81	109	0	2.8	6	5.3	X4	DM	B3	0
50	1	B	0	0	41.5195	3	42	0.53	1	349	17	1276	62	0.273511	0	15.7	184	20	34	0.801569	0.85	106	0	6	2.8	5.3	X4	DM	B3	0
51	1	B	0	0	41.0376	2	36	0.53	1	547	20	1579	55	0.346422	39000	15.8	189	26	46	0.832367	0.82	111	0	3	7	49.7	R5	DM	A1	0
51	1	B	0	0	41.0376	2	36	0.53	1	824	28	1454	49	0.566713	0	16.7	295	24	26	0.654164	0.9	106	0	1.8	0	49.7	R5	DM	A1	0
51	1	B	0	0	41.0376	2	36	0.53	1	733	27	1395	52	0.525448	0	15.9	281	19	22	0.60546	0.83	109	0	1.8	0	49.7	R5	DM	A1	0
51	1	B	0	0	41.0376	2	36	0.53	1																	49.7	R5	DM	A1	0
52	1	B	0	1	35.8357	0	36	0.3	1	323	19	987	58	0.327254	15000	12.7	183	712	38	22.618	0.64	116	0	25.5	48	4.8	X4	DM	A2	0
52	1	B	0	1	35.8357	0	36	0.3	1	425	28	669	44	0.635277	0	13.2	216	17	19	0.650011	0.58	119	0	5.5	16	4.8	X4	DM	A2	0
52	1	B	0	1	35.8357	0	36	0.3	1	670	33	812	40	0.825123	0	13	267	13	19	0.402122	0.65	114	0	3.7	10	4.8	X4	DM	A2	0
52	1	B	0	1	35.8357	0	36	0.3	1	635	31	758	37	0.837731	0	13.8	223	15	18	0.586613	0.67	112	0	10	3.7	4.8	X4	DM	A2	0
53	1	B	0	0	32.2984	1	32	0.55	1	270	27	340	34	0.794118	31000	11.1	182	19	42	0.520282	0.9	113	0	15.1	35	51.8	R5	DM	B2	0
53	1	B	0	0	32.2984	1	32	0.55	1	502	37	407	30	1.23342	0	12.7	169	15	38	0.475146	0.9	113	0	3.7	10	51.8	R5	DM	B2	0
53	1	B	0	0	32.2984	1	32	0.55	1	558	38	382	26	1.46073	0	12.6	187	14	36	0.411765	0.83	116	0	3.7	10	51.8	R5	DM	B2	0
53	1	B	0	0	32.2984	1	32	0.55	1	541	29	709	38	0.763047	0	11.7	175	16	43	0.474053	0.83	115	0	22	7.8	51.8	R5	DM	B2	0
54	1	B	0	0	35.2964	0	35	0.92	1	427	18	1473	62	0.289885	120000	14.5	278	30	61	0.487687	0.92	107	0	6.9	20	42.7	R5	DM	B2	0
54	1	B	0	0	35.2964	0	35	0.92	1	489	20	1371	56	0.356674	0	15	319	23	42	0.400512	0.95	103	0	2.8	6	42.7	R5	DM	B2	0
54	1	B	0	0	35.2964	0	35	0.92	1	549	22	1298	52	0.422958	0	14.8	279	28	86	0.389589	1.1	120	0	1.8	0	42.7	R5	DM	B2	0
54	1	B	0	0	35.2964	0	35	0.92	1	543	25	1044	48	0.520115	0	14	287	22	42	0.437641	1.01	95	0	0	1.8	42.7	R5	DM	B2	0
55	1	AG	1	0	44.3723	0	44	0.07	0	151	15	557	55	0.271095	92000	14.4	194	22	33	0.875944	0.74	112	0	5.8	17	84.9	R5	R5	B2	0
55	1	AG	1	0	44.3723	0	44	0.07	0	281	20	576	41	0.487847	0	15.1	188	18	22	0.918578	0.61	121	0	2.8	6	84.9	R5	R5	B2	0
55	1	AG	1	0	44.3723	0	44	0.07	0	310	21	531	36	0.583804		13.3	191	26	29	1.13751	0.85	105	0	5.5	16	84.9	R5	R5	B2	0
55	1	AG	1	0	44.3723	0	44	0.07	0	327	23	625	44	0.5232	0	13.9	194	20	25	0.948454	0.76	109	0	16	5.5	84.9	R5	R5	B2	0
56	1	B	0	1	53.0869	0	53	0.3	1	64	18	107	30	0.598131	31000	9	343	21	26	0.637421	0.21	147	0	61.8	86	0.5	X4	X4	C3	0
56	1	B	0	1	53.0869	0	53	0.3	1																	0.5	X4	X4	C3	0
56	1	B	0	1	53.0869	0	53	0.3	1																	0.5	X4	X4	C3	0
56	1	B	0	1	53.0869	0	53	0.3	1																	0.5	X4	X4	C3	0
57	1	B	0	0	32.1971	1	32	0	0	383	25	567	37	0.675485	150000	15.1	294	20	55	0.295337	0.9	113	0	6.9	20	17	R5	DM	A2	0
57	1	B	0	0	32.1971	1	32	0	0	417	24	556	32	0.75	0	14.2	325	16	25	0.324923	0.9	113	0	2.8	6	17	R5	DM	A2	0
57	1	B	0	0	32.1971	1	32	0	0	480	25	633	33	0.758294	0	14.2	425	17	34	0.226378	0.8	117	0	2.8	6	17	R5	DM	A2	0
57	1	B	0	0	32.1971	1	32	0	0	662	28	686	29	0.965015	0	14.2	350	22	40	0.337912	0.88	112	0	0	1.8	17	R5	DM	A2	0
58	1	B	0	1	32.0849	0	32	0.92	1	140	14	430	43	0.325581	260000	12	160	19	24	0.777729	0.56	123	0	14.4	34	72.7	R5	R5	A3	0
58	1	B	0	1	32.0849	0	32	0.92	1	310	18	620	36	0.5	210	11.1	233	24	36	0.549356	0.7	114	0	10.8	28	72.7	R5	R5	A3	0
58	1	B	0	1	32.0849	0	32	0.92	1	204	11	838	45	0.243437	800	11.4	209	13	16	0.513158	0.8	96	0	15.1	35	72.7	R5	R5	A3	0
58	1	B	0	1	32.0849	0	32	0.92	1	231	14	561	34	0.411765	13000	11.3	190	17	17	0.737819	0.7	113	0	35	15.1	72.7	R5	R5	A3	0
59	1	B	0	0	22.9788	1	23	1.02	1	22	3	486	66	0.0452675	520000	13.1	160	18	39	0.413949	0.8	126	0	30.1	53	77.6	R5	R5	C3	0
59	1	B	0	0	22.9788	1	23	1.02	1	138	14	503	51	0.274354	0	13.8	235	26	41	0.397412	0.8	126	0	6.9	20	77.6	R5	R5	C3	0
59	1	B	0	0	22.9788	1	23	1.02	1	217	12	1014	56	0.214004	0	14.8	247	18	32	0.30918	1.3	76	0	2.8	6	77.6	R5	R5	C3	0
59	1	B	0	0	22.9788	1	23	1.02	1	254	18	650	46	0.390769	0	14.1	296	20	45	0.251809	1.08	95	0	6	2.8	77.6	R5	R5	C3	0
60	1	B	0	0	27.5866	1	28	1.02	1	448	22	1120	55	0.4	130000	13.5	162	20	40	0.538497	0.71	118	0	11.9	30	17.1	R5	DM	A2	0
60	1	B	0	0	27.5866	1	28	1.02	1	534	30	748	42	0.713904	0	14.5	176	35	37	0.948096	0.94	100	0	1.8	0	17.1	R5	DM	A2	0
60	1	B	0	0	27.5866	1	28	1.02	1	761	30	1193	47	0.637888	0	15.4	207	20	42	0.432348	0.92	102	0	1.8	0	17.1	R5	DM	A2	0
60	1	B	0	0	27.5866	1	28	1.02	1	736	28	1077	41	0.68338	0	15.1	168	21	22	0.799503	0.86	116	0	0	1.8	17.1	R5	DM	A2	0
61	1	B	0	0	42.9185	1	43	0.46	1	205	16	629	49	0.325914	53000	13.2	133	19	21	1.33794	0.7	116	0	8.2	23	60.9	R5	R5	A3	0
61	1	B	0	0	42.9185	1	43	0.46	1	387	28	548	39	0.706204	0	15	185	25	30	1.0609	0.9	104	0	2.8	6	60.9	R5	R5	A3	0
61	1	B	0	0	42.9185	1	43	0.46	1																	60.9	R5	R5	A3	0
61	1	B	0	0	42.9185	1	43	0.46	1																	60.9	R5	R5	A3	0
62	1	A1/B	1	0	24.0931	1	24	0	0	109	7	752	48	0.144947	160000	13.3	159	80	140	1.02452	0.73	130	0	14.4	34	74.9	R5	R5	B3	0
62	1	A1/B	1	0	24.0931	1	24	0	0	181	11	825	50	0.219394	0	15.8	235	29	22	0.631437	1.07	97	0	3.7	10	74.9	R5	R5	B3	0
62	1	A1/B	1	0	24.0931	1	24	0	0	293	15	901	46	0.325194	0	15.6	202	27	21	0.729193	1.27	78	0	2.8	6	74.9	R5	R5	B3	0
62	1	A1/B	1	0	24.0931	1	24	0	0																	74.9	R5	R5	B3	0
63	1	B	0	0	65.6454	0	66	1.41	1	259	11	1606	68	0.16127	11000	13.2	393	33	117	0.509604	1.1	70	0	27.3	50	12.8	R5	DM	C2	0
63	1	B	0	0	65.6454	0	66	1.41	1	218	8	1801	66	0.121044	0	12	331	24	40	0.756654	1.5	48	0	26.4	49	12.8	R5	DM	C2	0
63	1	B	0	0	65.6454	0	66	1.41	1	239	8	1916	64	0.124739	0	11.8	409	17	27	0.527944	1.2	62	0	32.1	55	12.8	R5	DM	C2	0
63	1	B	0	0	65.6454	0	66	1.41	1	249	10	1618	65	0.153894	0	13.3	261	23	33	1.02779	1.31	55	0	49	26.4	12.8	R5	DM	C2	0
64	1	B	0	0	24.0411	0	24	0.23	1	288	16	1119	62	0.257373	430000	15.7	161	16	35	0.403844	1.07	112	0	6.9	20	42.7	R5	DM	A2	0
64	1	B	0	0	24.0411	0	24	0.23	1	305	32	458	48	1	0	15.8	193	14	34	0.298567	0.95	119	0	2.8	6	42.7	R5	DM	A2	0
64	1	B	0	0	24.0411	0	24	0.23	1	494	34	697	48	0.708752	0	15.7	209	18	51	0.301496	0.95	120	0	2.8	6	42.7	R5	DM	A2	0
64	1	B	0	0	24.0411	0	24	0.23	1	457	31	640	43	0.714063	0	15.9	180	18	28	0.491354	0.94	111	0	6	2.8	42.7	R5	DM	A2	0
65	2	CRF09_cpx	1	1	29.2266	0	29	0.3	1	425	24	958	54	0.443633	45000	12.4	294	17	13	0.468714	0.63	133	0	8.2	23	44.2	R5	DM	A2	0
65	2	CRF09_cpx	1	1	29.2266	0	29	0.3	1	445	28	700	44	0.635714	0	12.3	340	20	26	0.334551	0.6	136	0	5.5	16	44.2	R5	DM	A2	0
65	2	CRF09_cpx	1	1	29.2266	0	29	0.3	1	389	26	673	45	0.578009	0	12.5	310	26	30	0.45938	0.7	127	0	5.5	16	44.2	R5	DM	A2	0
65	2	CRF09_cpx	1	1	29.2266	0	29	0.3	1	490	30	752	46	0.651596	0	10.5	356	22	25	0.383146	0.77	121	0	28	10.8	44.2	R5	DM	A2	0
66	1	CRF02_AG	1	0	55.77	0	56	0.07	0	454	14	2207	68	0.205709	830	14	184	24	42	1.12246	0.75	102	0	9.2	25	77.6	R5	R5	A2	0
66	1	CRF02_AG	1	0	55.77	0	56	0.07	0	372	24	668	43	0.556886	0	15.5	164	24	42	1.3097	0.88	95	0	6.2	18	77.6	R5	R5	A2	0
66	1	CRF02_AG	1	0	55.77	0	56	0.07	0	475	21	770	34	0.616883	0	15.2	149	26	30	1.8478	0.82	97	0	8.7	24	77.6	R5	R5	A2	0
66	1	CRF02_AG	1	0	55.77	0	56	0.07	0	648	19	922	27	0.70282	0	16.9	151	21	29	1.52369	0.91	92	0	18	6.2	77.6	R5	R5	A2	0
67	1	B	0	0	42.4339	0	42	0	0	276	33	419	50	0.658711	32000	16.2	123	14	47	0.70451	0.9	105	0	4.5	13	45.1	R5	DM	A2	0
67	1	B	0	0	42.4339	0	42	0	0	281	30	421	45	0.667458	0	16.2	130	28	46	1.36554	0.77	112	0	2.8	6	45.1	R5	DM	A2	0
67	1	B	0	0	42.4339	0	42	0	0	416	33	580	46	0.717241	0	17.4	132	16	47	0.760266	0.91	103	0	2.8	6	45.1	R5	DM	A2	0
67	1	B	0	0	42.4339	0	42	0	0	565	34	815	49	0.693252	0	16.6	134	20	54	0.893678	0.96	96	0	0	1.8	45.1	R5	DM	A2	0
68	1	B	0	0	60.9227	1	61	0	0	331	18	921	50	0.359392	1800000	14.4	313	30	54	0.794619	0.7	103	0	13.1	32	38.7	R5	DM	A2	0
68	1	B	0	0	60.9227	1	61	0	0	565	29	661	34	0.854766	0	16.1	219	21	34	1.00315	0.86	94	0	4.2	12	38.7	R5	DM	A2	0
68	1	B	0	0	60.9227	1	61	0	0																	38.7	R5	DM	A2	0
68	1	B	0	0	60.9227	1	61	0	0																	38.7	R5	DM	A2	0
69	1	F1	1	0	43.6605	1	44	1.2	1	124	10	807	65	0.153656	1300000	12	145	14	29	0.782798	1.09	82	0	14.4	34	60.2	R5	R5	C3	0
69	1	F1	1	0	43.6605	1	44	1.2	1	365	29	659	52	0.553869	0	14.1	232	25	47	0.691601	0.7	114	0	2.8	6	60.2	R5	R5	C3	0
69	1	F1	1	0	43.6605	1	44	1.2	1	334	18	967	52	0.345398	0	14.8	194	26	42	0.909913	0.61	121	0	2.8	6	60.2	R5	R5	C3	0
69	1	F1	1	0	43.6605	1	44	1.2	1	378	20	756	40	0.5	0	16	179	22	33	0.962776	0.64	118	0	6	2.8	60.2	R5	R5	C3	0
70	1	CRF02_AG	1	0	46.4203	1	46	0.15	0	7	1	280	58	0.025	300000	11	411	17	22	0.409358	0.72	112	0	42	65	4.8	X4	DM	C3	0
70	1	CRF02_AG	1	0	46.4203	1	46	0.15	0	173	20.6	378	44.9	0.457672	380	15.1	290	21	30	0.608161	0.88	103	0	3.7	10	4.8	X4	DM	C3	0
70	1	CRF02_AG	1	0	46.4203	1	46	0.15	0	260	26	401	40	0.648379	0	15.7	262	16	23	0.598484	0.89	102	0	2.8	6	4.8	X4	DM	C3	0
70	1	CRF02_AG	1	0	46.4203	1	46	0.15	0	476	28	647	38	0.735703	0	16.7	277	18	30	0.569473	0.93	97	0	6	2.8	4.8	X4	DM	C3	0
71	1	AG	1	0	26.4394	1	26	0	0	464	27	824	48	0.563107	4300	14.9	220	26	30	0.570482	0.97	107	0	4.5	13	64.8	R5	R5	A2	0
71	1	AG	1	0	26.4394	1	26	0	0	353	29	463	38	0.762419	0	15.4	179	18	62	0.344816	0.93	112	0	2.8	6	64.8	R5	R5	A2	0
71	1	AG	1	0	26.4394	1	26	0	0	356	34	450	43	0.791111	0	15.5	178	26	48	0.569241	1.08	94	0	2.8	6	64.8	R5	R5	A2	0
71	1	AG	1	0	26.4394	1	26	0	0																	64.8	R5	R5	A2	0
72	1	B	0	0	46.5161	0	47	1.68	1	262	11	1408	59	0.18608	370000	8.3	547	30	24	0.520753	0.6	119	0	35	58	73.9	R5	R5	C2	0
72	1	B	0	0	46.5161	0	47	1.68	1																	73.9	R5	R5	C2	0
72	1	B	0	0	46.5161	0	47	1.68	1																	73.9	R5	R5	C2	0
72	1	B	0	0	46.5161	0	47	1.68	1																	73.9	R5	R5	C2	0
73	1	B	0	0	40.8816	1	41	0.84	1	690	14	3503	71	0.196974	860000	14.9	282	57	72	0.973839	0.64	122	0	4.8	14	8.5	X4	DM	C1	0
73	1	B	0	0	40.8816	1	41	0.84	1	407	29	575	41	0.707826	0	13.9	123	15	29	0.928477	0.8	111	0	5.5	16	8.5	X4	DM	C1	0
73	1	B	0	0	40.8816	1	41	0.84	1	674	48	505	36	1.33465	0	13.2	171	14	21	0.732497	0.77	112	0	3.7	10	8.5	X4	DM	C1	0
73	1	B	0	0	40.8816	1	41	0.84	1																	8.5	X4	DM	C1	0
74	1	BC	1	0	22.4969	1	22	0.61	1	428	34	567	45	0.75485	47000	14.4	219	15	30	0.281326	0.87	94	0	4.5	13	97.8	R5	R5	B2	0
74	1	BC	1	0	22.4969	1	22	0.61	1	546	38	604	42	0.903974	0	14.6	121	20	31	0.712484	0.99	80	0	1.8	0	97.8	R5	R5	B2	0
74	1	BC	1	0	22.4969	1	22	0.61	1	537	31	762	44	0.704724	0	15.1	184	20	31	0.488058	1.06	73	0	1.8	0	97.8	R5	R5	B2	0
74	1	BC	1	0	22.4969	1	22	0.61	1	549	33	599	36	0.916528	0	15	191	15	20	0.456579	1.14	88	0	0	1.8	97.8	R5	R5	B2	0
75	1	B	0	0	31.3265	1	31	0.07	0	544	32	663	39	0.820513	1100	12.9	374	26	79	0.245019	0.74	123	0	5.8	17	49	R5	DM	B1	0
75	1	B	0	0	31.3265	1	31	0.07	0																	49	R5	DM	B1	0
75	1	B	0	0	31.3265	1	31	0.07	0																	49	R5	DM	B1	0
75	1	B	0	0	31.3265	1	31	0.07	0																	49	R5	DM	B1	0
76	1	B	0	0	66.7461	0	67	0.69	1	123	11	436	39	0.28211	26000	14.7	222	47	57	1.87169	1.32	56	0	33	56	18.2	R5	DM	A3	0
76	1	B	0	0	66.7461	0	67	0.69	1	173	10	607	35	0.285008	0	13.5	264	24	31	1.09396	1.38	53	0	30.1	53	18.2	R5	DM	A3	0
76	1	B	0	0	66.7461	0	67	0.69	1	180	12	467	31	0.385439	0	14.2	351	22	31	0.765497	1.25	60	0	16.5	37	18.2	R5	DM	A3	0
76	1	B	0	0	66.7461	0	67	0.69	1	183	10	713	39	0.256662	0	14.2	281	23	18	1.33117	1.26	58	0	43	21.2	18.2	R5	DM	A3	0
77	1	B	0	0	47.4196	3	47	0.99	1	9	1	670	69	0.0134328	110000	11.4	271	75	115	1.22377	1.23	70	0	42	65	83.3	R5	R5	C3	0
77	1	B	0	0	47.4196	3	47	0.99	1	122	8	794	52	0.153652	0	14.4	177	27	40	1.1336	1.16	74	0	3.7	10	83.3	R5	R5	C3	0
77	1	B	0	0	47.4196	3	47	0.99	1	148	9	921	56	0.160695	0	13.9	185	29	31	1.35141	1.4	59	0	9.7	26	83.3	R5	R5	C3	0
77	1	B	0	0	47.4196	3	47	0.99	1	144	8	922	51	0.156182	0	14.8	212	23	20	1.1887	1.34	62	0	10	3.7	83.3	R5	R5	C3	0
78	1	B	0	0	55.2361	1	54	1.07	1	40	4	560	55	0.0714286	380000	14.2	123	30	32	2.38158	0.7	103	0	38	61	6.9	X4	DM	B3	0
78	1	B	0	0	55.2361	1	54	1.07	1	164	10	709	43	0.231312	0	15	237	20	25	0.92827	0.88	97	0	7.8	22	6.9	X4	DM	B3	0
78	1	B	0	0	55.2361	1	54	1.07	1	178	9	874	44	0.203661	0	14.2	211	17	25	0.90237	0.78	101	0	7.8	22	6.9	X4	DM	B3	0
78	1	B	0	0	55.2361	1	54	1.07	1	190	11	777	45	0.24453	0	15.2	179	12	26	0.749405	0.84	98	0	18	6.2	6.9	X4	DM	B3	0
79	1	B	0	0	30.3847	1	30	0.55	1	132	8	1112	67	0.118705	89000	10.7	190	106	255	1.06154	1.03	97	0	18	38	85.3	R5	R5	A1	0
79	1	B	0	0	30.3847	1	30	0.55	1	391	14	1704	61	0.22946	0	11.7	274	24	63	0.331064	0.69	127	0	10.8	28	85.3	R5	R5	A1	0
79	1	B	0	0	30.3847	1	30	0.55	1	462	20	1157	50	0.399309	0	12.1	209	28	46	0.612343	0.86	115	0	5.5	16	85.3	R5	R5	A1	0
79	1	B	0	0	30.3847	1	30	0.55	1	602	22	1287	47	0.467754	0	12.9	210	21	45	0.477028	0.93	108	0	10	3.7	85.3	R5	R5	A1	0
80	1	B	0	0	46.538	1	47	0	0	759	36	928	44	0.817888	33000	15.3	321	19	41	0.430194	0.9	94	0	3	7	11.4	R5	DM	A1	0
80	1	B	0	0	46.538	1	47	0	0																	11.4	R5	DM	A1	0
80	1	B	0	0	46.538	1	47	0	0																	11.4	R5	DM	A1	0
80	1	B	0	0	46.538	1	47	0	0																	11.4	R5	DM	A1	0
81	1	B	0	0	43.4168	1	43	1.97	1	13	1	542	41	0.0239852	2700	17.3	477	15	43	0.208208	0.9	104	0	15.8	36	2.7	X4	X4	C3	0
81	1	B	0	0	43.4168	1	43	1.97	1	120	9	640	48	0.1875	0	17.9	210	11	32	0.398168	1	92	0	3.7	10	2.7	X4	X4	C3	0
81	1	B	0	0	43.4168	1	43	1.97	1	287	18	719	45	0.399166	0	16.2	279	13	25	0.410036	0.69	115	0	2.8	6	2.7	X4	X4	C3	0
81	1	B	0	0	43.4168	1	43	1.97	1	378	25	604	40	0.625828	0	16.7	177	18	49	0.653753	0.77	110	0	6	2.8	2.7	X4	X4	C3	0
82	2	B	0	0	43.5181	1	43	0.3	1	70	15	162	35	0.432099	50000	14.4	160	28	75	0.879382	0.8	109	0	15.1	35	51.9	R5	DM	A3	0
82	2	B	0	0	43.5181	1	43	0.3	1	336	20	791	47	0.424779	0	15.6	299	21	48	0.446047	0.95	97	0	2.8	6	51.9	R5	DM	A3	0
82	2	B	0	0	43.5181	1	43	0.3	1	336	19	583	33	0.576329	0	15.1	332	23	46	0.449432	0.91	102	0	2.8	6	51.9	R5	DM	A3	0
82	2	B	0	0	43.5181	1	43	0.3	1	329	19	763	44	0.431193	0	15.1	268	25	55	0.566026	0.98	93	0	6	2.8	51.9	R5	DM	A3	0
83	1	B	0	0	46.9925	1	47	0.07	0	502	27	650	35	0.772308	10000	14.5	245	18	27	0.664435	1.04	86	0	3	7	15	R5	DM	A1	0
83	1	B	0	0	46.9925	1	47	0.07	0	936	32	935	32	1.00107	0	15.7	200	23	36	0.900833	1.15	75	0	1.8	0	15	R5	DM	A1	0
83	1	B	0	0	46.9925	1	47	0.07	0																	15	R5	DM	A1	0
83	1	B	0	0	46.9925	1	47	0.07	0																	15	R5	DM	A1	0
84	1	CRF02_AG	1	0	22.9541	1	23	1.22	1	359	17	1311	62	0.273837	210000	13.4	173	31	36	0.685528	0.7	133	0	11.9	30	23.6	R5	DM	A2	0
84	1	CRF02_AG	1	0	22.9541	1	23	1.22	1																	23.6	R5	DM	A2	0
84	1	CRF02_AG	1	0	22.9541	1	23	1.22	1																	23.6	R5	DM	A2	0
84	1	CRF02_AG	1	0	22.9541	1	23	1.22	1																	23.6	R5	DM	A2	0
85	1	B	0	0	19.6496	1	20	0	0	378	15	1587	63	0.238185	71000	14.7	150	22	34	0.494248	0.65	141	0	4.5	13	5.9	X4	DM	A2	0
85	1	B	0	0	19.6496	1	20	0	0																	5.9	X4	DM	A2	0
85	1	B	0	0	19.6496	1	20	0	0																	5.9	X4	DM	A2	0
85	1	B	0	0	19.6496	1	20	0	0																	5.9	X4	DM	A2	0
86	1	B	0	1	24.9774	0	25	1.68	1	767	30	1612	63	0.475806	570000	13.3	184	36	81	0.542987	0.62	125	0	8.7	24	11.7	R5	DM	A1	0
86	1	B	0	1	24.9774	0	25	1.68	1	396	24	892	54	0.443946	0	12.5	180	13	15	0.466192	0.7	120	0	5.5	16	11.7	R5	DM	A1	0
86	1	B	0	1	24.9774	0	25	1.68	1	470	26	886	49	0.530474	0	12.2	165	15	15	0.610288	0.62	124	0	5.5	16	11.7	R5	DM	A1	0
86	1	B	0	1	24.9774	0	25	1.68	1	567	28	887	43	0.639233	0	12.4	182	13	17	0.467747	0.55	129	0	10	3.7	11.7	R5	DM	A1	0
87	1	B	0	0	30.0835	1	30	0.15	0	281	23	525	43	0.535238	26000	15.8	233	712	35	15.5388	0.66	130	0	17.3	38	5	X4	DM	B2	0
87	1	B	0	0	30.0835	1	30	0.15	0	623	29	666	31	0.935435	0	15.4	222	24	33	0.564576	0.91	113	0	1.8	0	5	X4	DM	B2	0
87	1	B	0	0	30.0835	1	30	0.15	0	730	37	553	28	1.32007	0	15.3	213	32	44	0.702111	0.87	115	0	1.8	0	5	X4	DM	B2	0
87	1	B	0	0	30.0835	1	30	0.15	0	678	34	518	26	1.30888	0	15.4	222	23	25	0.663063	0.92	110	0	0	1.8	5	X4	DM	B2	0
88	1	B	0	0	28.9446	1	29	0.3	1	509	38	469	35	1.08529	52000	15.2	211	23	27	0.607198	0.96	107	0	3	7	67	R5	R5	B1	0
88	1	B	0	0	28.9446	1	29	0.3	1																	67	R5	R5	B1	0
88	1	B	0	0	28.9446	1	29	0.3	1																	67	R5	R5	B1	0
88	1	B	0	0	28.9446	1	29	0.3	1																	67	R5	R5	B1	0
89	1	B	0	0	56.5886	0	57	0.46	1	92	7	782	59	0.117647	7800	14.3	191	18	27	1.02633	0.98	85	0	24.6	47	52.8	R5	DM	C3	0
89	1	B	0	0	56.5886	0	57	0.46	1																	52.8	R5	DM	C3	0
89	1	B	0	0	56.5886	0	57	0.46	1																	52.8	R5	DM	C3	0
89	1	B	0	0	56.5886	0	57	0.46	1																	52.8	R5	DM	C3	0
90	1	B	0	0	23.8987	3	24	0.07	0	393	21	1088	58	0.361213	420000	14.1	225	19	37	0.331776	0.81	124	0	6.9	20	9	X4	DM	A2	0
90	1	B	0	0	23.8987	3	24	0.07	0	543	26	1025	49	0.529756	0	13.5	254	17	33	0.302923	0.83	123	0	3.7	10	9	X4	DM	A2	0
90	1	B	0	0	23.8987	3	24	0.07	0	454	26	925	53	0.490811	0	14.3	264	19	13	0.518981	0.68	132	0	2.8	6	9	X4	DM	A2	0
90	1	B	0	0	23.8987	3	24	0.07	0	547	29	792	42	0.690657	0	14.5	276	17	17	0.403347	0.88	118	0	0	1.8	9	X4	DM	A2	0
91	1	B	0	0	33.1061	1	33	0	0	598	38	456	29	1.3114	3600	14.8	259	21	34	0.46035	0.9	111	0	3	7	50.9	R5	DM	A1	0
91	1	B	0	0	33.1061	1	33	0	0	260	21	446	36	0.58296	0	14.6	203	18	37	0.524781	1.06	89	0	2.8	6	50.9	R5	DM	A1	0
91	1	B	0	0	33.1061	1	33	0	0	280	22	446	35	0.627803	0	14.8	214	19	34	0.548154	1.1	85	0	2.8	6	50.9	R5	DM	A1	0
91	1	B	0	0	33.1061	1	33	0	0	445	30	430	29	1.03488	0	14.6	219	20	25	0.675799	1	95	0	6	2.8	50.9	R5	DM	A1	0
92	1	F1	1	0	37.7851	0	38	0.3	1	462	18	1337	52	0.34555	4200	15	331	17	33	0.337819	0.78	104	0	4.5	13	23.4	R5	DM	A2	0
92	1	F1	1	0	37.7851	0	38	0.3	1	550	29	872	46	0.630734	0	14.6	297	14	31	0.330183	0.69	110	0	1.8	0	23.4	R5	DM	A2	0
92	1	F1	1	0	37.7851	0	38	0.3	1	790	31	1121	44	0.704728	0	14.6	361	14	44	0.228013	0.76	104	0	3.7	10	23.4	R5	DM	A2	0
92	1	F1	1	0	37.7851	0	38	0.3	1	569	29	746	38	0.762735	0	15.3	346	20	40	0.365581	0.45	141	0	0	1.8	23.4	R5	DM	A2	0
93	1	B	0	0	31.1704	1	31	0	0	427	23	892	48	0.4787	5700	14.7	211	21	38	0.503255	0.95	106	0	4.5	13	0.1	X4	X4	A2	0
93	1	B	0	0	31.1704	1	31	0	0	329	26	443	35	0.742664	0	14.4	170	21	20	0.856283	1.03	96	0	2.8	6	0.1	X4	X4	A2	0
93	1	B	0	0	31.1704	1	31	0	0	391	21	559	30	0.699463	0	15.6	225	21	23	0.622763	1.05	95	0	1.8	6	0.1	X4	X4	A2	0
93	1	B	0	0	31.1704	1	31	0	0	492	33	373	25	1.31903	0	15.2	225	21	29	0.571942	0.95	105	0	6	2.8	0.1	X4	X4	A2	0
94	1	B	0	0	23.2361	1	23	0.92	1	583	18	1717	53	0.339546	87000	13.3	186	24	32	0.530014	0.81	125	0	5.8	17	52.6	R5	DM	A1	0
94	1	B	0	0	23.2361	1	23	0.92	1	979	29	1216	36	0.805099	0	13.7	233	25	21	0.538521	0.77	128	0	3.7	10	52.6	R5	DM	A1	0
94	1	B	0	0	23.2361	1	23	0.92	1																	52.6	R5	DM	A1	0
94	1	B	0	0	23.2361	1	23	0.92	1																	52.6	R5	DM	A1	0
95	1	CRF09_cpx	1	0	81.2348	1	81	0	0	119	6	1334	67	0.0892054	2300000	10.4	78	20	40	3.29342	6.59	7	0	83.5	124	6	X4	DM	A3	0
95	1	CRF09_cpx	1	0	81.2348	1	81	0	0																	6	X4	DM	A3	0
95	1	CRF09_cpx	1	0	81.2348	1	81	0	0																	6	X4	DM	A3	0
95	1	CRF09_cpx	1	0	81.2348	1	81	0	0																	6	X4	DM	A3	0
96	1	F1	1	0	32.3176	1	30	0.4	1	196	18	687	63	0.285298	50000	14	236	16	41	0.34218	0.7	127	0	5.8	17	79.7	R5	R5		0
96	1	F1	1	0	32.3176	1	30	0.4	1	345	28	642	52	0.537383	370	12.2	268	41	91	0.51319	0.72	125	0	5.5	16	79.7	R5	R5		0
96	1	F1	1	0	32.3176	1	30	0.4	1	476	31	646	42	0.736842	0	13.7	295	15	34	0.287769	0.89	114	0	5.5	16	79.7	R5	R5		0
96	1	F1	1	0	32.3176	1	30	0.4	1	648	35	611	33	1.06056	0	13.9	245	17	35	0.398775	0.75	121	0	10	3.7	79.7	R5	R5		0
97	1	B	0	0	32.2108	1	32	0.55	1	308	28	484	44	0.636364	71000	13	268	31	65	0.462138	1	99	0	8.2	23	77.6	R5	R5		0
97	1	B	0	0	32.2108	1	32	0.55	1	418	30	599	43	0.69783	0	13.8	233	27	38	0.601542	0.9	113	0	5.5	16	77.6	R5	R5		0
97	1	B	0	0	32.2108	1	32	0.55	1	499	32	655	42	0.761832	0	15.8	229	20	36	0.480349	0.9	112	0	2.8	6	77.6	R5	R5		0
97	1	B	0	0	32.2108	1	32	0.55	1	431	34	546	43	0.789377	0	14.8	240	18	34	0.437321	0.84	114	0	6	2.8	77.6	R5	R5		0
98	1	B	0	0	35.9808	0	36	0.3	1	511	31	809	49	0.631644	25000	13.2	184	24	30	0.856848	0.72	120	0	5.8	17	57	R5	DM		0
98	1	B	0	0	35.9808	0	36	0.3	1	778	41	797	42	0.976161	0	14.4	257	14	32	0.356305	0.91	108	0	1.8	0	57	R5	DM		0
98	1	B	0	0	35.9808	0	36	0.3	1	875	45	661	34	1.32375	0	14.7	311	18	28	0.404702	0.92	105	0	1.8	0	57	R5	DM		0
98	1	B	0	0	35.9808	0	36	0.3	1	1047	45	721	38	1.45215	0	15.8	322	20	22	0.503207	0.87	109	0	0	1.8	57	R5	DM		0
99	1	CRF02_AG	1	0	41.8179	0	42	1.84	1	11	2	325	56	0.0338462	160000	12.7	119	51	51	2.50958	0.72	115	0	36	59	96.1	R5	R5		0
99	1	CRF02_AG	1	0	41.8179	0	42	1.84	1	175	8	1077	49	0.162488	0	14.3	137	19	36	0.970803	0.77	112	0	3.7	10	96.1	R5	R5		0
99	1	CRF02_AG	1	0	41.8179	0	42	1.84	1	154	8	1026	53	0.150097	0	14.4	143	24	46	1.03931	0.84	107	0	3.7	10	96.1	R5	R5		0
99	1	CRF02_AG	1	0	41.8179	0	42	1.84	1	273	14	840	43	0.325	0	14.4	163	24	46	0.933498	0.75	112	0	6	2.8	96.1	R5	R5		0
100	1	B	0	0	50.9213	3	51	0.61	1	646	31	855	41	0.755556	54000	16	151	23	24	1.58323	0.85	102	0	9.2	25	60.9	R5	R5	A1	0
100	1	B	0	0	50.9213	3	51	0.61	1																	60.9	R5	R5	A1	0
100	1	B	0	0	50.9213	3	51	0.61	1																	60.9	R5	R5	A1	0
100	1	B	0	0	50.9213	3	51	0.61	1																	60.9	R5	R5	A1	0
101	1	B	0	0	25.3826	1	25	0	0	181	15	760	86	0.238158	10000000	13.5	102	62	61	1.97544	0.67	133	0	18.8	40	40.7	R5	DM	A3	0
101	1	B	0	0	25.3826	1	25	0	0	541	35	602	39	0.898671	0	15	161	22	34	0.585865	0.73	129	0	1.8	0	40.7	R5	DM	A3	0
101	1	B	0	0	25.3826	1	25	0	0																	40.7	R5	DM	A3	0
101	1	B	0	0	25.3826	1	25	0	0																	40.7	R5	DM	A3	0
102	1	B	0	0	29.3087	0	29	0.99	1	654	29	699	31	0.935622	1500000	15.5	250	21	32	0.435212	0.86	115	0	4.8	14	26.8	R5	DM	A1	0
102	1	B	0	0	29.3087	0	29	0.99	1	637	18	1276	36	0.499216	0	15.3	211	20	31	0.493702	1.03	97	0	1.8	0	26.8	R5	DM	A1	0
102	1	B	0	0	29.3087	0	29	0.99	1	706	34	727	35	0.971114	0	15	300	23	34	0.394447	1.26	76	0	1.8	0	26.8	R5	DM	A1	0
102	1	B	0	0	29.3087	0	29	0.99	1	1066	34	909	29	1.17272	0	13.7	215	22	26	0.622099	0.89	114	0	10	3.7	26.8	R5	DM	A1	0
103	1	B	0	0	45.8261	1	46	1.15	1	161	14	728	63	0.221154	280000	9.3	222	20	24	0.842723	0.77	102	0	39	62	13	R5	DM	C3	0
103	1	B	0	0	45.8261	1	46	1.15	1																	13	R5	DM	C3	0
103	1	B	0	0	45.8261	1	46	1.15	1																	13	R5	DM	C3	0
103	1	B	0	0	45.8261	1	46	1.15	1																	13	R5	DM	C3	0
104	1	B	0	0	49.6619	0	50	0.55	1	145	11	742	56	0.195418	3800000	13.4	139	24	45	1.27824	0.9	99	0	23.7	46	7.4	X4	DM	C3	0
104	1	B	0	0	49.6619	0	50	0.55	1	630	28	1532	68	0.411227	0	14.6	292	17	40	0.460263	1	87	0	4.2	12	7.4	X4	DM	C3	0
104	1	B	0	0	49.6619	0	50	0.55	1	1034	28	1662	45	0.622142	0	15.8	258	20	35	0.655158	1	86	0	4.2	12	7.4	X4	DM	C3	0
104	1	B	0	0	49.6619	0	50	0.55	1	1176	25	2305	49	0.510195	0	17.5	254	25	43	0.765495	0.88	99	0	12	4.2	7.4	X4	DM	C3	0
105	1	B	0	0	27.5592	0	28	0.31	1	413	16	1498	58	0.275701	97000	14.5	247	30	44	0.50462	0.78	123	0	4.5	13	25.6	R5	DM	A2	0
105	1	B	0	0	27.5592	0	28	0.31	1	822	25	1480	45	0.555405	0	14.9	220	28	28	0.745621	0.78	120	0	1.8	0	25.6	R5	DM	A2	0
105	1	B	0	0	27.5592	0	28	0.31	1	1000	33	1394	46	0.71736	0	15.5	211	46	75	0.805554	0.84	116	0	1.8	0	25.6	R5	DM	A2	0
105	1	B	0	0	27.5592	0	28	0.31	1	1140	40	1168	41	0.976027	0	15.2	208	32	48	0.732791	0.86	114	0	0	1.8	25.6	R5	DM	A2	0
106	1	B	0	0	29.8809	1	30	0.07	0	489	19	1108	43	0.441336	16000	15.6	194	30	66	0.568776	0.9	113	0	4.5	13	20.8	R5	DM	A2	0
106	1	B	0	0	29.8809	1	30	0.07	0	309	19	750	46	0.412	0	15.7	184	18	37	0.546805	0.91	111	0	2.8	6	20.8	R5	DM	A2	0
106	1	B	0	0	29.8809	1	30	0.07	0	288	15	905	47	0.318232	0	16.1	169	22	38	0.717998	1.07	89	0	2.8	6	20.8	R5	DM	A2	0
106	1	B	0	0	29.8809	1	30	0.07	0	418	21	716	36	0.583799	0	16.3	164	23	39	0.785995	0.59	131	0	6	2.8	20.8	R5	DM	A2	0
107	1	CRF01_AE	1	0	34.653	1	35	0.2	0	165	8	1443	70	0.114345	29000	13	224	20	34	0.530619	0.84	113	0	10.2	27	11.7	R5	DM	A3	0
107	1	CRF01_AE	1	0	34.653	1	35	0.2	0	179	8	1479	66	0.121028	0	13.4	224	21	37	0.539434	1	97	0	6.9	20	11.7	R5	DM	A3	0
107	1	CRF01_AE	1	0	34.653	1	35	0.2	0	175	11	1194	75	0.146566	0	13.6	204	20	20	0.7892	0.9	109	0	6.9	20	11.7	R5	DM	A3	0
107	1	CRF01_AE	1	0	34.653	1	35	0.2	0	227	14	714	44	0.317927	0	12.8	221	20	37	0.550476	0.94	104	0	16	5.5	11.7	R5	DM	A3	0
108	1	B	0	0	28.2491	3	28	0.09	0	761	33	856	37	0.889019	3100	15.5	171	13	21	0.468644	1.04	97	0	3	7	72.8	R5	R5	A1	0
108	1	B	0	0	28.2491	3	28	0.09	0	944	41	806	35	1.17122	0	15.9	190	16	25	0.488421	0.86	117	0	1.8	0	72.8	R5	R5	A1	0
108	1	B	0	0	28.2491	3	28	0.09	0																	72.8	R5	R5	A1	0
108	1	B	0	0	28.2491	3	28	0.09	0																	72.8	R5	R5	A1	0
109	1	B	0	0	39.3237	3	39	0.93	1	389	19	898	44	0.433185	68000	15	295	24	39	0.512285	0.93	103	0	4.5	13	20.8	R5	DM	A2	0
109	1	B	0	0	39.3237	3	39	0.93	1	686	27	1017	40	0.674533	0	13.9	364	20	28	0.415346	0.73	117	0	3.7	10	20.8	R5	DM	A2	0
109	1	B	0	0	39.3237	3	39	0.93	1	696	27	1083	42	0.642659	0	13.5	322	24	41	0.465611	0.77	114	0	3.7	10	20.8	R5	DM	A2	0
109	1	B	0	0	39.3237	3	39	0.93	1	712	36	791	40	0.900126	0	14.1	324	23	32	0.514507	0.9	106	0	0	1.8	20.8	R5	DM	A2	0
110	2	B	0	0	44.8652	3	45	0	0	955	49	643	33	1.48523	79000	16	242	24	45	0.663283	0.86	103	0	3	7	75	R5	R5	A1	0
110	2	B	0	0	44.8652	3	45	0	0	786	38	703	34	1.11807	0	17	261	17	40	0.494333	0.65	109	0	1.8	0	75	R5	R5	A1	0
110	2	B	0	0	44.8652	3	45	0	0	718	37	679	35	1.05744	0	15.6	218	18	34	0.679701	0.98	91	0	1.8	0	75	R5	R5	A1	0
110	2	B	0	0	44.8652	3	45	0	0	806	47	566	33	1.42403	0	16.7	254	22	41	0.662816	0.93	97	0	0	1.8	75	R5	R5	A1	0
111	1	B	0	0	59.6441	0	60	0.84	1	199	11	1266	70	0.157188	1400000	14.9	134	35	30	2.84426	0.94	88	0	20.4	42	50.6	R5	DM	A3	0
111	1	B	0	0	59.6441	0	60	0.84	1	325	18	886	49	0.366817	0	14.2	163	18	16	1.65644	0.85	95	0	8.7	24	50.6	R5	DM	A3	0
111	1	B	0	0	59.6441	0	60	0.84	1	426	23	944	51	0.451271	0	14.9	172	18	14	1.67815	0.93	89	0	8.7	24	50.6	R5	DM	A3	0
111	1	B	0	0	59.6441	0	60	0.84	1	363	20	993	56	0.365559	0	14.5	140	19	20	1.85114	1.07	75	0	24	8.7	50.6	R5	DM	A3	0
112	1	B	0	0	38.2204	2	38	0.47	1	665	31	1094	51	0.607861	8600	14.7	210	55	83	1.09875	0.9	108	1	4.2	12	7.8	X4	DM		1
112	1	B	0	0	38.2204	2	38	0.47	1	451	29	629	45	0.717011	0	15.2	230	38	67	0.84775	0.96	97	1	3.9	11	7.8	X4	DM		1
112	1	B	0	0	38.2204	2	38	0.47	1	438	24	1050	58	0.417143	0	15.2	198	49	65	1.3199	0.69	116	1	3.9	11	7.8	X4	DM		1
112	1	B	0	0	38.2204	2	38	0.47	1	567	31	658	36	0.861702	0	15.1	192	39	70	1.06824	0.95	97	1	5	2.6	7.8	X4	DM		1
113	1	B	0	0	37.8234	1	38	0.07	0	107	14	438	57	0.244292	2600000	13	120	38	54	1.62992	0.86	110	0	18.8	40	45.7	R5	DM	A3	0
113	1	B	0	0	37.8234	1	38	0.07	0	486	2	519	31	0.936416	650	14.2	308	25	41	0.481705	0.81	113	0	4.5	13	45.7	R5	DM	A3	0
113	1	B	0	0	37.8234	1	38	0.07	0	485	25	659	34	0.735964	230	14.2	273	27	46	0.554123	1	94	0	2.8	6	45.7	R5	DM	A3	0
113	1	B	0	0	37.8234	1	38	0.07	0	721	34	530	25	1.36038	0	14.3	254	16	30	0.448529	0.85	109	0	0	1.8	45.7	R5	DM	A3	0
114	1	B	0	0	30.1191	1	30	0.07	0	775	34	1026	45	0.755361	230000	15.3	192	17	44	0.402034	0.82	118	0	4.8	14	58	R5	DM	A1	0
114	1	B	0	0	30.1191	1	30	0.07	0	558	33	811	48	0.688039	0	14.9	165	18	31	0.626986	0.86	116	0	1.8	0	58	R5	DM	A1	0
114	1	B	0	0	30.1191	1	30	0.07	0	512	31	710	43	0.721127	0	15.2	184	17	30	0.539785	0.81	108	0	1.8	0	58	R5	DM	A1	0
114	1	B	0	0	30.1191	1	30	0.07	0	669	33	852	42	0.785211	0	15.4	201	21	47	0.502908	0.85	105	0	0	1.8	58	R5	DM	A1	0
115	1	BC	1	0	24.6845	1	25	0	0	392	24	702	43	0.558405	3400	14	234	17	31	0.322089	1.04	99	0	4.5	13	99.9	R5	R5	A2	0
115	1	BC	1	0	24.6845	1	25	0	0	375	28	388	29	0.966495	0	14.8	238	15	34	0.281027	0.91	116	0	2.8	6	99.9	R5	R5	A2	0
115	1	BC	1	0	24.6845	1	25	0	0	580	39	550	37	1.05455	0	13.7	239	16	32	0.319529	1.07	95	0	3.7	10	99.9	R5	R5	A2	0
115	1	BC	1	0	24.6845	1	25	0	0	422	30	506	36	0.833992	0	14.7	200	18	22	0.537266	1.03	99	0	6	2.8	99.9	R5	R5	A2	0
116	1	B	0	0	51.2252	0	51	0.92	1	103	32	180	56	0.572222	650000	12.1	205	20	31	0.897592	0.91	97	0	23.7	46	3.1	X4	X4		0
116	1	B	0	0	51.2252	0	51	0.92	1	164	20	189	23	0.867725	0	13.4	189	17	32	0.810928	0.92	92	0	13.1	32	3.1	X4	X4		0
116	1	B	0	0	51.2252	0	51	0.92	1	296	24	543	44	0.54512	0	13.8	312	19	22	0.675136	0.85	100	0	10.8	28	3.1	X4	X4		0
116	1	B	0	0	51.2252	0	51	0.92	1	431	27	622	39	0.692926	0	14.1	232	17	23	0.809791	0.82	101	0	18	6.2	3.1	X4	X4		0
117	1	B	0	0	44.9172	1	45	0	0	628	28	1123	50	0.559216	78000	16.1	240	25	48	0.675337	0.88	104	0	3	7	42.7	R5	DM	A1	0
117	1	B	0	0	44.9172	1	45	0	0	747	39	709	37	1.0536	0	16.6	257	28	57	0.649382	0.96	95	0	1.8	0	42.7	R5	DM	A1	0
117	1	B	0	0	44.9172	1	45	0	0	1143	46	969	39	1.17957	0	16.4	255	36	63	0.818182	0.9	103	0	1.8	0	42.7	R5	DM	A1	0
117	1	B	0	0	44.9172	1	45	0	0	1042	49	808	38	1.2896	0	15.5	263	32	61	0.732196	1.02	87	0	0	1.8	42.7	R5	DM	A1	0
118	1	B	0	0	33.1088	0	31	0.76	1	319	23	833	60	0.382953	18000	14.7	143	33	76	0.876425	1.13	86	0	4.5	13	16.9	R5	DM		0
118	1	B	0	0	33.1088	0	31	0.76	1	471	33	713	50	0.660589	0	14.7	178	26	44	0.726676	0.94	108	0	2.8	6	16.9	R5	DM		0
118	1	B	0	0	33.1088	0	31	0.76	1	438	31	651	46	0.672811	0	14.9	202	17	49	0.408769	1.07	91	0	2.8	6	16.9	R5	DM		0
118	1	B	0	0	33.1088	0	31	0.76	1	429	20	1181	55	0.363251	0	14.7	179	53	111	0.983625	0.98	101	0	6	2.8	16.9	R5	DM		0
119	1	CRF24_BG	1	0	28.9665	1	29	0	0	510	19	1289	48	0.395656	16000	15.7	239	19	40	0.3641	1	101	0	3	7	26.2	R5	DM	A1	0
119	1	CRF24_BG	1	0	28.9665	1	29	0	0	619	31	1099	55	0.563239	0	14.4	264	22	27	0.593388	1.01	95	0	1.8	0	26.2	R5	DM	A1	0
119	1	CRF24_BG	1	0	28.9665	1	29	0	0																	26.2	R5	DM	A1	0
119	1	CRF24_BG	1	0	28.9665	1	29	0	0																	26.2	R5	DM	A1	0
120	2	CRF02_AG	1	0	31.9069	0	32	0	0	6	1	452	72	0.0132743	360800	12.4	210	28	42	0.656446	0.78	138	0	30.1	53	1.3	X4	X4	C3	0
120	2	CRF02_AG	1	0	31.9069	0	32	0	0	2	0.4	258	48.6	0.00775194	0	11.9	536	60	85	0.388532	0.45	173	0	28.3	51	1.3	X4	X4	C3	0
120	2	CRF02_AG	1	0	31.9069	0	32	0	0																	1.3	X4	X4	C3	0
120	2	CRF02_AG	1	0	31.9069	0	32	0	0																	1.3	X4	X4	C3	0
121	1	B	0	0	57.6071	0	58	0.86	1	321	6	341	68	0.941349	350000	12.9	515	21	25	0.469806	0.9	94	0	20.4	42	42.6	R5	DM		0
121	1	B	0	0	57.6071	0	58	0.86	1	544	16	1904	56	0.285714	0	12.5	357	22	31	0.641951	0.61	110	0	7.8	22	42.6	R5	DM		0
121	1	B	0	0	57.6071	0	58	0.86	1	489	14	1748	50	0.279748		11.3	550	13	24	0.279836	0.75	100	0	18.8	40	42.6	R5	DM		0
121	1	B	0	0	57.6071	0	58	0.86	1	740	21	1445	41	0.512111	0	12	359	16	28	0.496934	0.86	94	0	22	7.8	42.6	R5	DM		0
122	1	B	0	0	29.5633	1	29	0	0	293	15	1172	60	0.25	100000	13.5	148	26	30	0.948209	0.81	120	0	11.9	30	5.1	X4	DM	A2	0
122	1	B	0	0	29.5633	1	29	0	0	494	27	842	46	0.586698	0	13.7	184	25	28	0.770308	0.94	109	0	5.5	16	5.1	X4	DM	A2	0
122	1	B	0	0	29.5633	1	29	0	0	435	24	834	46	0.521583	0	13.2	205	19	17	0.674367	1.03	97	0	5.5	16	5.1	X4	DM	A2	0
122	1	B	0	0	29.5633	1	29	0	0	490	29	709	42	0.691114	0	13.8	180	17	23	0.610484	0.93	109	0	16	5.5	5.1	X4	DM	A2	0
123	1	B	0	0	49.5688	0	49	0.46	1	353	27	589	45	0.599321	72000	13.9	18	25	49	9.83508	0.9	100	0	37	60	74	R5	R5		0
123	1	B	0	0	49.5688	0	49	0.46	1	366	26	634	45	0.577287	0	14.5	58	24	30	3.7774	0.93	96	0	21.2	43	74	R5	R5		0
123	1	B	0	0	49.5688	0	49	0.46	1	482	39	391	32	1.23274	0	14.5	120	24	39	1.63331	0.98	89	0	8.7	24	74	R5	R5		0
123	1	B	0	0	49.5688	0	49	0.46	1	525	39	444	33	1.18243	0	14.8	153	19	37	1.06161	1	87	0	12	4.2	74	R5	R5		0
124	1	B	0	1	73.4292	0	73	0.99	1	18	6	170	56	0.105882	26000	10.4	135	712	110	36.9248	0.66	88	0	77.8	110	2.7	X4	X4		0
124	1	B	0	1	73.4292	0	73	0.99	1	195	17	390	34	0.5	0	11	231	12	15	0.979144	0.6	90	0	36	59	2.7	X4	X4		0
124	1	B	0	1	73.4292	0	73	0.99	1	451	16	1439	51	0.313412	0	12.2	201	31	28	2.15684	0.88	65	0	26.4	49	2.7	X4	X4		0
124	1	B	0	1	73.4292	0	73	0.99	1	652	18	1956	54	0.333333	0	12.6	237	33	33	1.8179	0.87	65	0	43	21.2	2.7	X4	X4		0
125	1	B	0	0	25.5797	3	26	0.23	1	532	29	935	51	0.568984	4700	15.2	224	15	20	0.383023	0.91	117	0	3	7	2.8	X4	X4	A1	0
125	1	B	0	0	25.5797	3	26	0.23	1	623	36	710	41	0.877465	0	15.3	259	15	27	0.28979	1.03	100	0	1.8	0	2.8	X4	X4	A1	0
125	1	B	0	0	25.5797	3	26	0.23	1	636	39	799	49	0.795995	0	14.2	261	16	31	0.297278	1.05	97	0	1.8	0	2.8	X4	X4	A1	0
125	1	B	0	0	25.5797	3	26	0.23	1																	2.8	X4	X4	A1	0
126	1	B	0	0	50.475	0	50	1.73	1	367	20	1305	71	0.281226	44300	10.5	39	34	46	6.48802	0.5	126	1	53.8	77	66	R5	R5	C2	1
126	1	B	0	0	50.475	0	50	1.73	1	617	32	945	49	0.65291	0	14.9	238	42	80	0.986501	0.8	104	1	5.8	17	66	R5	R5	C2	1
126	1	B	0	0	50.475	0	50	1.73	1	743	33	1081	48	0.687327	0	15	201	58	115	1.37231	0.7	109	1	5.8	17	66	R5	R5	C2	1
126	1	B	0	0	50.475	0	50	1.73	1	793	32	1140	46	0.695614	0	15.1	229	93	133	1.83115	0.67	110	1	23	8.2	66	R5	R5	C2	1
127	2	B	0	1	49.6756	0	49	0.15	0	452	20	1338	61	0.337818	9300	12.7	228	20	27	0.838602	0.64	104	0	8.2	23	4.8	X4	DM	A2	0
127	2	B	0	1	49.6756	0	49	0.15	0	436	30	654	45	0.666667	0	12.7	312	21	29	0.624936	0.64	104	0	10.8	28	4.8	X4	DM	A2	0
127	2	B	0	1	49.6756	0	49	0.15	0	467	34	536	39	0.871269	0	12.7	263	20	27	0.731749	0.5	112	0	10.8	28	4.8	X4	DM	A2	0
127	2	B	0	1	49.6756	0	49	0.15	0	439	30	498	34	0.881526	0	13.1	305	21	19	0.805588	0.78	88	0	28	10.8	4.8	X4	DM	A2	0
128	2	G	1	1	37.5195	0	38	0.7	1	485	25	660	34	0.734848	6900	12	161	28	36	1.08752	0.86	127	0	8.2	23	95.5	R5	R5	C2	0
128	2	G	1	1	37.5195	0	38	0.7	1	300	24	450	36	0.666667	0	11.2	200	32	27	1.1701	0.83	129	0	10.8	28	95.5	R5	R5	C2	0
128	2	G	1	1	37.5195	0	38	0.7	1	345	25	428	31	0.806075	0	12	198	24	20	1.05705	0.81	130	0	5.5	16	95.5	R5	R5	C2	0
128	2	G	1	1	37.5195	0	38	0.7	1	229	37	118	19	1.94068	0	11.4	201	22	17	1.06185	0.95	115	0	28	10.8	95.5	R5	R5	C2	0
129	1	B	0	0	28.7748	1	29	0	0	445	19	1476	63	0.301491	150000	14	386	169	126	1.12235	0.97	105	0	6.9	20	50.9	R5	DM	A2	0
129	1	B	0	0	28.7748	1	29	0	0	687	32	1110	47	0.618919	0	15.5	271	17	34	0.322746	0.97	105	0	1.8	0	50.9	R5	DM	A2	0
129	1	B	0	0	28.7748	1	29	0	0	574	36	685	43	0.837956	0	15.7	329	48	44	0.681837	1.01	98	0	1.8	0	50.9	R5	DM	A2	0
129	1	B	0	0	28.7748	1	29	0	0	726	39	633	34	1.14692	0	14.6	369	23	33	0.347212	0.77	120	0	0	1.8	50.9	R5	DM	A2	0
130	1	B	0	0	45.8015	1	46	0.3	1	388	28	722	52	0.537396	28000	14.2	264	14	31	0.436238	1.05	84	0	4.5	13	41.6	R5	DM	A2	0
130	1	B	0	0	45.8015	1	46	0.3	1	393	29	692	51	0.567919	0	14.9	298	28	38	0.716387	1.16	73	0	2.8	6	41.6	R5	DM	A2	0
130	1	B	0	0	45.8015	1	46	0.3	1	463	32	652	45	0.710123	0	14.5	271	21	23	0.759423	0.89	99	0	2.8	6	41.6	R5	DM	A2	0
130	1	B	0	0	45.8015	1	46	0.3	1	419	25	638	38	0.65674	0	14.7	280	22	22	0.804071	0.96	93	0	6	2.8	41.6	R5	DM	A2	0
131	1	CRF02_AG	1	0	62.4504	1	62	0.6	1	42	4	616	58	0.0681818	30000	12.9	222	16	42	0.694508	0.7	101	0	35	58	10.5	R5	DM	C3	0
131	1	CRF02_AG	1	0	62.4504	1	62	0.6	1	84	8	644	61	0.130435	0	13	368	87	250	0.927029	0.9	91	0	27.3	50	10.5	R5	DM	C3	0
131	1	CRF02_AG	1	0	62.4504	1	62	0.6	1	57	9	380	60	0.15	0	12	193	29	102	0.937305	1.08	73	0	27.3	50	10.5	R5	DM	C3	0
131	1	CRF02_AG	1	0	62.4504	1	62	0.6	1	73	11	373	56	0.19571	0	12.5	297	28	94	0.622326	0.9	90	0	38	17.3	10.5	R5	DM	C3	0
132	1	B	0	0	58.0616	1	58	0.15	0	47	6	509	64	0.0923379	29000	13.7	114	28	30	2.60364	0.9	94	0	31.1	54	5.3	X4	DM	B3	0
132	1	B	0	0	58.0616	1	58	0.15	0	112	13	380	44	0.294737	0	14.1	63	30	37	4.54054	0.98	85	0	24.6	47	5.3	X4	DM	B3	0
132	1	B	0	0	58.0616	1	58	0.15	0	141	14	424	42	0.332547	0	13.6	15	36	45	21.1085	1.17	68	0	34	57	5.3	X4	DM	B3	0
132	1	B	0	0	58.0616	1	58	0.15	0	198	16	644	52	0.307453	0	15.4	19	36	51	15.919	0.94	88	0	47	24.6	5.3	X4	DM	B3	0
133	1	BC	1	0	18.0479	0	18	0	0	1200	33	1636	45	0.733496	30000	14.2	255	17	40	0.190242	0.92	121	0	3	7	97.8	R5	R5	A1	0
133	1	BC	1	0	18.0479	0	18	0	0	613	35	736	42	0.83288	0	14.9	233	25	44	0.32351	0.98	112	0	1.8	0	97.8	R5	R5	A1	0
133	1	BC	1	0	18.0479	0	18	0	0	818	42	876	45	0.93379	0	16.7	209	20	34	0.344638	1.01	105	0	1.8	0	97.8	R5	R5	A1	0
133	1	BC	1	0	18.0479	0	18	0	0	959	38	757	30	1.26684	0	15.7	233	15	28	0.267657	0.89	121	0	0	1.8	97.8	R5	R5	A1	0
134	1	CRF02_AG	1	1	56.5722	0	57	1.07	1	103	9	897	78	0.114827	109000	11.6	52	33	37	5.90219	0.61	101	0	59.3	83	93.5	R5	R5	A3	0
134	1	CRF02_AG	1	1	56.5722	0	57	1.07	1																	93.5	R5	R5	A3	0
134	1	CRF02_AG	1	1	56.5722	0	57	1.07	1																	93.5	R5	R5	A3	0
134	1	CRF02_AG	1	1	56.5722	0	57	1.07	1																	93.5	R5	R5	A3	0
135	1	BC	1	0	25.3799	1	25	0.5	1	106	6	1190	67	0.0890756	1600000	15.1	178	712	34	17.4105	1.19	84	0	26.4	49	97.8	R5	R5	C3	0
135	1	BC	1	0	25.3799	1	25	0.5	1	192	12	897	56	0.214047	0	15.4	196	23	37	0.482293	1.08	95	0	3.7	10	97.8	R5	R5	C3	0
135	1	BC	1	0	25.3799	1	25	0.5	1	246	18	670	49	0.367164	0	15	164	100	41	2.47593	1.17	86	0	4.2	12	97.8	R5	R5	C3	0
135	1	BC	1	0	25.3799	1	25	0.5	1	236	18	578	44	0.408304	0	16	159	25	35	0.717584	1.18	84	0	6	2.8	97.8	R5	R5	C3	0
136	1	BC	1	0	29.9055	1	30	0	0	657	22	1404	47	0.467949	40000	15.4	228	27	58	0.465015	0.89	115	0	3	7	98	R5	R5	A1	0
136	1	BC	1	0	29.9055	1	30	0	0	791	31	969	38	0.816305	0	17.2	252	26	46	0.486792	0.94	107	0	1.8	0	98	R5	R5	A1	0
136	1	BC	1	0	29.9055	1	30	0	0	720	30	864	36	0.833333	0	16.8	273	25	29	0.561167	0.75	121	0	1.8	0	98	R5	R5	A1	0
136	1	BC	1	0	29.9055	1	30	0	0	723	34	659	31	1.09712	0	15.8	249	261	135	3.06728	0.93	107	0	6	2.8	98	R5	R5	A1	0
137	1	B	0	0	40.9199	1	41	0.86	1	387	15	1600	62	0.241875	380000	13.9	265	15	26	0.454248	0.9	106	0	11.9	30	84.8	R5	R5	C2	0
137	1	B	0	0	40.9199	1	41	0.86	1	395	17	1046	45	0.377629	0	14.6	242	14	27	0.456473	0.89	106	0	2.8	6	84.8	R5	R5	C2	0
137	1	B	0	0	40.9199	1	41	0.86	1	504	23	943	43	0.534464	0	15.5	236	17	27	0.56838	0.93	101	0	1.8	0	84.8	R5	R5	C2	0
137	1	B	0	0	40.9199	1	41	0.86	1	526	19	997	36	0.527583	0	16	279	24	28	0.682775	0.91	103	0	0	1.8	84.8	R5	R5	C2	0
138	2	CRF02_AG	1	1	67.5209	0	68	0.53	1	4	1	237	52	0.0168776	19000	9.4	303	92	99	2.06047	0.53	116	0	46	69	41.6	R5	DM	C3	0
138	2	CRF02_AG	1	1	67.5209	0	68	0.53	1																	41.6	R5	DM	C3	0
138	2	CRF02_AG	1	1	67.5209	0	68	0.53	1																	41.6	R5	DM	C3	0
138	2	CRF02_AG	1	1	67.5209	0	68	0.53	1																	41.6	R5	DM	C3	0
139	1	B	0	0	41.6263	0	42	0.53	1	326	25	418	32	0.779904	61000	15.2	105	26	25	2.06149	0.7	117	0	6.5	19	19.5	R5	DM	B2	0
139	1	B	0	0	41.6263	0	42	0.53	1	470	38	321	26	1.46417	0	16	115	26	26	1.86225	0.83	109	0	4.2	12	19.5	R5	DM	B2	0
139	1	B	0	0	41.6263	0	42	0.53	1																	19.5	R5	DM	B2	0
139	1	B	0	0	41.6263	0	42	0.53	1																	19.5	R5	DM	B2	0
140	1	B	0	0	53.911	1	54	0.3	1	683	31	857	42	0.796966	25000	12.3	218	33	32	1.44265	0.84	100	0	11.3	29	46	R5	DM	A1	0
140	1	B	0	0	53.911	1	54	0.3	1	633	84	819	44	0.772894	0	13.2	212	34	37	1.42376	1.05	80	0	7.8	22	46	R5	DM	A1	0
140	1	B	0	0	53.911	1	54	0.3	1																	46	R5	DM	A1	0
140	1	B	0	0	53.911	1	54	0.3	1																	46	R5	DM	A1	0
141	2	AG	1	0	35.4771	3	35	0	0	581	24	1187	49	0.489469	220000	14.6	241	29	54	0.580941	0.91	109	0	4.8	14	43.2	R5	DM	B2	0
141	2	AG	1	0	35.4771	3	35	0	0	878	35	928	37	0.946121	0	15.3	220	20	27	0.612341	0.98	98	0	1.8	0	43.2	R5	DM	B2	0
141	2	AG	1	0	35.4771	3	35	0	0	825	38	716	33	1.15223	0	15	256	19	29	0.496155	1.11	85	0	1.8	0	43.2	R5	DM	B2	0
141	2	AG	1	0	35.4771	3	35	0	0	835	38	769	35	1.08583	0	14.7	244	46	50	0.986472	0.98	99	0	0	1.8	43.2	R5	DM	B2	0
142	1	G	1	0	41.5168	1	41	0.07	0	374	35	406	38	0.921182	80000	16.2	114	23	34	1.4365	0.74	115	0	4.5	13	16.9	R5	DM	A2	0
142	1	G	1	0	41.5168	1	41	0.07	0	581	39	446	30	1.30269	0	15.4	160	18	25	0.945	0.88	106	0	1.8	0	16.9	R5	DM	A2	0
142	1	G	1	0	41.5168	1	41	0.07	0	669	44	445	29	1.50337	0	17	158	25	34	1.16684	0.86	106	0	1.8	0	16.9	R5	DM	A2	0
142	1	G	1	0	41.5168	1	41	0.07	0																	16.9	R5	DM	A2	0
143	1	B	0	0	40.9774	1	41	0.47	1	188	8	1835	78	0.102452	7600	15.3	227	18	43	0.495515	0.9	106	0	5.8	17	0.2	X4	X4	A3	0
143	1	B	0	0	40.9774	1	41	0.47	1	272	13	1548	74	0.175711	0	14.5	223	19	33	0.608101	0.9	106	0	2.8	6	0.2	X4	X4	A3	0
143	1	B	0	0	40.9774	1	41	0.47	1	414	15	1852	67	0.223542	0	15	236	15	30	0.48738	0.8	110	0	2.8	6	0.2	X4	X4	A3	0
143	1	B	0	0	40.9774	1	41	0.47	1	392	17	1430	62	0.274126	0	14.3	244	25	37	0.724299	0.86	106	0	6	2.8	0.2	X4	X4	A3	0
144	1	B	0	0	46.1848	0	42	0.92	1	155	9	1035	60	0.149758	440000	10.3	66	15	35	1.77424	0.52	125	0	29.2	52	34.6	R5	DM	C3	0
144	1	B	0	0	46.1848	0	42	0.92	1																	34.6	R5	DM	C3	0
144	1	B	0	0	46.1848	0	42	0.92	1																	34.6	R5	DM	C3	0
144	1	B	0	0	46.1848	0	42	0.92	1																	34.6	R5	DM	C3	0
145	2	G	1	1	27.2307	0	27	1.33	1	159	8	1513	76	0.105089	83000	11.1	177	69	60	1.37043	0.6	145	0	18	39	97.8	R5	R5	A3	0
145	2	G	1	1	27.2307	0	27	1.33	1	269	14	1291	67	0.208366	0	11.1	337	19	27	0.303808	0.9	101	0	10.8	28	97.8	R5	R5	A3	0
145	2	G	1	1	27.2307	0	27	1.33	1	228	13	1233	70	0.184915	0	11.2	391	24	32	0.303821	0.8	116	0	10.8	28	97.8	R5	R5	A3	0
145	2	G	1	1	27.2307	0	27	1.33	1	331	17	1364	70	0.242669	0	11	324	16	26	0.280858	0.68	137	0	28	10.8	97.8	R5	R5	A3	0
146	2	CRF06_cpx	1	0	38.0452	0	38	1.68	1	90	10	632	70	0.142405	210000	7.9	385	42	17	1.00662	0.87	109	0	56.6	80	63.8	R5	R5	C3	0
146	2	CRF06_cpx	1	0	38.0452	0	38	1.68	1	284	15	1004	53	0.282869	0	9.8	263	105	67	1.85345	0.88	109	0	27.3	50	63.8	R5	R5	C3	0
146	2	CRF06_cpx	1	0	38.0452	0	38	1.68	1																	63.8	R5	R5	C3	0
146	2	CRF06_cpx	1	0	38.0452	0	38	1.68	1																	63.8	R5	R5	C3	0
147	1	CRF09_cpx	1	0	64.1752	3	64	0.53	1	287	16	1025	57	0.28	320000	13.3	215	18	25	1.07456	6.58	8	0	33	56	27.1	R5	DM	B2	0
147	1	CRF09_cpx	1	0	64.1752	3	64	0.53	1	423	29	584	40	0.724315	0	9.4	309	37	86	0.826369	5.62	10	0	47	70	27.1	R5	DM	B2	0
147	1	CRF09_cpx	1	0	64.1752	3	64	0.53	1	325	35	278	30	1.16906	0	10.9	182	38	56	1.81356	4.97	11	0	62.7	87	27.1	R5	DM	B2	0
147	1	CRF09_cpx	1	0	64.1752	3	64	0.53	1	378	35	303	28	1.24752	0	11.2	344	10	13	0.532125	7.13	7	0	81	57.5	27.1	R5	DM	B2	0
148	1	B	0	0	26.4887	1	26	0.15	0	743	36	970	47	0.765979	2100	16.9	251	25	24	0.538544	0.81	123	0	3	7	49	R5	DM	A1	0
148	1	B	0	0	26.4887	1	26	0.15	0	836	47	516	29	1.62016	0	27.2	264	19	20	0.434509	1.03	99	0	1.8	0	49	R5	DM	A1	0
148	1	B	0	0	26.4887	1	26	0.15	0	825	42	667	34	1.23688	0	16.7	311	21	25	0.36463	0.92	114	0	1.8	0	49	R5	DM	A1	0
148	1	B	0	0	26.4887	1	26	0.15	0																	49	R5	DM	A1	0
149	1	B	0	0	49.7248	3	50	1.07	1	151	11	731	53	0.206566	710000	13.3	114	41	37	2.94003	0.75	108	0	29.2	52	21	R5	DM	B3	0
149	1	B	0	0	49.7248	3	50	1.07	1	409	22	558	30	0.732975	0	15.8	159	38	38	1.93849	0.7	110	0	8.7	24	21	R5	DM	B3	0
149	1	B	0	0	49.7248	3	50	1.07	1	420	24	385	22	1.09091	0	15.9	182	19	22	1.11286	0.71	109	0	6.2	18	21	R5	DM	B3	0
149	1	B	0	0	49.7248	3	50	1.07	1	425	25	408	24	1.04167	0	15.5	157	19	25	1.23439	0.76	106	0	18	6.2	21	R5	DM	B3	0
150	1	BC	1	0	21.6263	1	22	0	0	462	25	907	49	0.509372	63000	14.8	201	24	38	0.418895	0.83	125	0	4.5	13	98.6	R5	R5	A2	0
150	1	BC	1	0	21.6263	1	22	0	0	283	18	503	32	0.562624	0	15.7	202	15	20	0.415112	0.94	112	0	2.8	6	98.6	R5	R5	A2	0
150	1	BC	1	0	21.6263	1	22	0	0	471	28	538	32	0.875465	0	16	213	16	22	0.400377	0.95	111	0	2.8	6	98.6	R5	R5	A2	0
150	1	BC	1	0	21.6263	1	22	0	0	429	21	859	42	0.499418	0	16.2	190	19	25	0.52	1.06	96	0	6	2.8	98.6	R5	R5	A2	0
151	1	CRF02_AG	1	0	57.7878	0	58	1.57	1	57	6	633	66	0.0900474	120000	12.5	263	86	101	1.88026	0.6	111	0	47	70	54.4	R5	DM	C3	0
151	1	CRF02_AG	1	0	57.7878	0	58	1.57	1	172	12	676	47	0.254438	0	12.2	239	18	34	0.74914	0.56	114	0	13.1	32	54.4	R5	DM	C3	0
151	1	CRF02_AG	1	0	57.7878	0	58	1.57	1	174	14	758	61	0.229551	0	12.5	250	22	43	0.778353	0.92	91	0	13.1	32	54.4	R5	DM	C3	0
151	1	CRF02_AG	1	0	57.7878	0	58	1.57	1	263	18	672	46	0.391369	0	13.7	236	29	42	1.1187	0.81	97	0	28	10.8	54.4	R5	DM	C3	0
152	2	B	0	1	35.2553	0	35	1.02	1	128	6	1715	80	0.0746356	3900	14	26	33	44	6.74588	0.6	118	0	20.4	42	18.2	R5	DM	A3	0
152	2	B	0	1	35.2553	0	35	1.02	1	179	14	908	71	0.197137	0	13.7	124	28	37	1.29928	0.9	83	0	6.9	20	18.2	R5	DM	A3	0
152	2	B	0	1	35.2553	0	35	1.02	1	204	20	633	62	0.322275	0	13.4	175	21	33	0.752015	0.55	121	0	5.5	16	18.2	R5	DM	A3	0
152	2	B	0	1	35.2553	0	35	1.02	1	210	26	396	49	0.530303	0	12.8	176	22	39	0.740593	0.49	124	0	16	5.5	18.2	R5	DM	A3	0
153	1	B	0	0	25.9439	1	26	0.07	0	1015	29	1418	40	0.715797	14000	14.2	281	26	43	0.366073	1.08	94	0	3	7	48.9	R5	DM	A1	0
153	1	B	0	0	25.9439	1	26	0.07	0	665	21	1775	56	0.374648	0	14.1	395	256	608	0.841087	0.91	102	1	2.6	5	48.9	R5	DM	A1	0
153	1	B	0	0	25.9439	1	26	0.07	0																	48.9	R5	DM	A1	0
153	1	B	0	0	25.9439	1	26	0.07	0																	48.9	R5	DM	A1	0
154	1	B	0	0	48.5832	2	48	1.53	1	24	1	2151	87	0.0111576	390000	14.6	156	46	84	1.56307	0.53	111	1	31.1	54	13	R5	DM	B3	1
154	1	B	0	0	48.5832	2	48	1.53	1																	13	R5	DM	B3	1
154	1	B	0	0	48.5832	2	48	1.53	1																	13	R5	DM	B3	1
154	1	B	0	0	48.5832	2	48	1.53	1																	13	R5	DM	B3	1
155	1	CRF02_AG	1	0	28.7885	1	28	0.6	1	622	24	1341	52	0.463833	58000	14.6	184	26	55	0.548521	1.08	92	0	3	7	69.8	R5	R5	B1	0
155	1	CRF02_AG	1	0	28.7885	1	28	0.6	1	536	31	778	45	0.688946	0	14.1	209	12	23	0.359164	1.15	85	0	1.8	0	69.8	R5	R5	B1	0
155	1	CRF02_AG	1	0	28.7885	1	28	0.6	1	695	28	1092	44	0.636447	0	13.1	246	15	24	0.373398	0.92	11	0	15.8	36	69.8	R5	R5	B1	0
155	1	CRF02_AG	1	0	28.7885	1	28	0.6	1																	69.8	R5	R5	B1	0
156	1	B	0	0	37.8864	1	37	0.15	0	370	22	740	44	0.5	110000	14.5	223	20	45	0.506526	0.7	109	1	9.2	25	24	R5	DM	A2	1
156	1	B	0	0	37.8864	1	37	0.15	0	573	26	683	31	0.838946	0	14.5	236	25	34	0.726689	0.89	105	0	1.8	0	24	R5	DM	A2	1
156	1	B	0	0	37.8864	1	37	0.15	0	718	31	602	26	1.19269	0	15.3	245	18	30	0.536545	1.02	92	1	2.6	5	24	R5	DM	A2	1
156	1	B	0	0	37.8864	1	37	0.15	0	579	32	380	21	1.52368	0	14.5	232	20	25	0.706897	0.83	109	1	5	2.6	24	R5	DM	A2	1
157	1	B	0	1	46.4559	0	46	0	0	105	13	405	50	0.259259	8300000	13.4	104	28	62	1.58843	0.68	104	0	18.8	40	44.8	R5	DM	B3	0
157	1	B	0	1	46.4559	0	46	0	0																	44.8	R5	DM	B3	0
157	1	B	0	1	46.4559	0	46	0	0																	44.8	R5	DM	B3	0
157	1	B	0	1	46.4559	0	46	0	0																	44.8	R5	DM	B3	0
158	1	B	0	0	26.0726	1	26	0.23	0	411	28	602	41	0.682724	190000	16.3	256	712	61	9.2845	0.89	118	0	22.9	45	82.7	R5	R5	A2	0
158	1	B	0	0	26.0726	1	26	0.23	0	514	38	487	36	1.05544	0	15.8	255	21	31	0.384567	0.78	125	0	1.8	0	82.7	R5	R5	A2	0
158	1	B	0	0	26.0726	1	26	0.23	0	161	27	191	32	0.842932	0	16.7	306	16	26	0.27687	0.66	132	0	3.7	10	82.7	R5	R5	A2	0
158	1	B	0	0	26.0726	1	26	0.23	0	608	39	358	23	1.69832	0	16.6	235	20	38	0.38657	0.83	120	0	0	1.8	82.7	R5	R5	A2	0
159	1	G	1	1	31.2635	0	31	2.4	1	123	9	835	61	0.147305	480000	12.8	250	25	37	0.513969	0.6	121	0	14.4	34	47.3	R5	DM	A3	0
159	1	G	1	1	31.2635	0	31	2.4	1	310	16	1182	61	0.262267	0	12.5	226	34	86	0.502902	0.58	122	0	5.5	16	47.3	R5	DM	A3	0
159	1	G	1	1	31.2635	0	31	2.4	1	313	17	1033	56	0.303001	0	12.8	234	39	89	0.565332	0.71	112	0	5.5	16	47.3	R5	DM	A3	0
159	1	G	1	1	31.2635	0	31	2.4	1	251	14	1076	60	0.233271	0	13.5	189	45	87	0.842374	0.58	121	0	16	5.5	47.3	R5	DM	A3	0
160	1	B	0	0	40.7173	3	41	0.15	0	333	17	1510	77	0.22053	415118	13.7	210	37	68	0.869976	0.74	114	0	11.9	30	35.6	R5	DM	A2	0
160	1	B	0	0	40.7173	3	41	0.15	0	458	23	1075	54	0.426047	0	13.8	215	18	47	0.50069	0.77	112	0	5.5	16	35.6	R5	DM	A2	0
160	1	B	0	0	40.7173	3	41	0.15	0	207	12	986	57	0.209939	0	14.3	221	24	37	0.731985	0.72	115	0	2.8	6	35.6	R5	DM	A2	0
160	1	B	0	0	40.7173	3	41	0.15	0	556	30	611	33	0.909984	0	14.8	262	20	32	0.566765	0.78	111	0	0	1.8	35.6	R5	DM	A2	0
161	1	B	0	0	33.7248	1	34	0	0	602	22	1533	53	0.392694	43000	15.1	218	30	57	0.61472	0.7	124	0	3	7	98.9	R5	R5	A1	0
161	1	B	0	0	33.7248	1	34	0	0	644	31	748	36	0.860963	0	15.7	244	22	33	0.533648	0.87	113	0	1.8	0	98.9	R5	R5	A1	0
161	1	B	0	0	33.7248	1	34	0	0																	98.9	R5	R5	A1	0
161	1	B	0	0	33.7248	1	34	0	0																	98.9	R5	R5	A1	0
162	1	CRF19_cpx	1	0	29.295	1	29	0.3	1	40	7	228	40	0.175439	140000	11.5	136	34	80	0.81882	0.55	140	0	42	65	89.6	R5	R5	B2	0
162	1	CRF19_cpx	1	0	29.295	1	29	0.3	1	320	18	996	56	0.321285	0	14.2	208	20	51	0.390463	0.67	129	0	2.8	6	89.6	R5	R5	B2	0
162	1	CRF19_cpx	1	0	29.295	1	29	0.3	1	595	29	862	42	0.690255	0	14.7	191	23	47	0.526947	0.54	141	0	1.8	0	89.6	R5	R5	B2	0
162	1	CRF19_cpx	1	0	29.295	1	29	0.3	1	502	25	763	38	0.657929	0	14.8	216	26	66	0.459314	0.69	126	0	0	1.8	89.6	R5	R5	B2	0
163	1	B	0	0	45.9028	0	46	1.1	1	35	5	537	76	0.0651769	270000	9.5	45	18	34	3.14891	0.7	97	0	62.7	87	5.3	X4	DM	C3	0
163	1	B	0	0	45.9028	0	46	1.1	1																	5.3	X4	DM	C3	0
163	1	B	0	0	45.9028	0	46	1.1	1																	5.3	X4	DM	C3	0
163	1	B	0	0	45.9028	0	46	1.1	1																	5.3	X4	DM	C3	0
164	1	B	0	0	51.9945	0	52	0.78	1	241	13	1225	66	0.196735	350000	13.1	246	25	53	0.725813	0.88	99	0	20.4	42	22.6	R5	DM	B2	0
164	1	B	0	0	51.9945	0	52	0.78	1	425	16	1648	62	0.257888	0	14.9	259	22	36	0.736165	0.9	98	0	6.2	18	22.6	R5	DM	B2	0
164	1	B	0	0	51.9945	0	52	0.78	1	466	15	1895	61	0.24591	0	15	243	16	29	0.648023	0.94	92	0	6.2	18	22.6	R5	DM	B2	0
164	1	B	0	0	51.9945	0	52	0.78	1	536	20	1341	50	0.399702	0	15.6	225	17	35	0.689646	1.03	82	0	12	4.2	22.6	R5	DM	B2	0
165	1	B	0	0	54.0671	1	54	0	0	387	20	852	44	0.454225	230	16.5	393	21	38	0.468671	1.1	76	0	6.2	18	4.6	X4	DM	A2	0
165	1	B	0	0	54.0671	1	54	0	0	383	17	1377	61	0.278141	0	15.2	362	25	52	0.536312	0.96	89	0	6.2	18	4.6	X4	DM	A2	0
165	1	B	0	0	54.0671	1	54	0	0	424	18	1485	63	0.285522	0	16.4	413	71	47	1.40426	0.93	92	0	6.2	18	4.6	X4	DM	A2	0
165	1	B	0	0	54.0671	1	54	0	0	508	20	1577	62	0.322131	0	16.8	448	24	41	0.476888	0.86	97	0	12	4.2	4.6	X4	DM	A2	0
166	1	A1	1	1	32.3395	0	32	0.23	1	286	41	209	30	1.36842	11000	13.7	263	13	22	0.340808	0.51	127	0	8.2	23	52.1	R5	DM	B2	0
166	1	A1	1	1	32.3395	0	32	0.23	1	503	44	411	36	1.22384	0	14.1	240	22	19	0.672953	0.48	130	0	1.8	0	52.1	R5	DM	B2	0
166	1	A1	1	1	32.3395	0	32	0.23	1	416	45	277	30	1.50181	0	13.9	278	14	18	0.391707	0.62	118	0	5.5	16	52.1	R5	DM	B2	0
166	1	A1	1	1	32.3395	0	32	0.23	1	621	42	533	36	1.1651	0	13.6	240	17	18	0.56765	62	118		10	3.7	52.1	R5	DM	B2	0
167	1	F1	1	0	67.5428	0	68	0.3	1	411	11	2470	66	0.166397	1200000	13.4	36	534	501	44.7609	0.7	97	1	62.7	87	77.3	R5	R5	A2	1
167	1	F1	1	0	67.5428	0	68	0.3	1																	77.3	R5	R5	A2	1
167	1	F1	1	0	67.5428	0	68	0.3	1																	77.3	R5	R5	A2	1
167	1	F1	1	0	67.5428	0	68	0.3	1																	77.3	R5	R5	A2	1
168	1	B	0	0	73.4319	0	73	0	0	565	14	966	23	0.584886	430000	14.1	231	13	14	1.10447	0.68	95	0	19.6	41	76.9	R5	R5	A1	0
168	1	B	0	0	73.4319	0	73	0	0	351	17	495	24	0.709091	420000	15	211	18	21	1.4148	0.79	87	0	24.6	47	76.9	R5	R5	A1	0
168	1	B	0	0	73.4319	0	73	0	0	427	30	555	39	0.769369	380000	14.7	124	46	45	4.25815	0.96	76	0	49	72	76.9	R5	R5	A1	0
168	1	B	0	0	73.4319	0	73	0	0	132	26	147	29	0.897959	0	9.2	93	12	7	3.80403	0.92	80	0	100	72.2	76.9	R5	R5	A1	0
169	1	B	0	0	63.0746	3	63	0	0	884	36	1031	42	0.85742	17000	13.9	265	17	24	0.825947	0.93	87	0	11.3	29	4.8	X4	DM	A1	0
169	1	B	0	0	63.0746	3	63	0	0	658	37	694	39	0.948127	0	14.8	312	19	33	0.689057	1.32	56	0	13.8	33	4.8	X4	DM	A1	0
169	1	B	0	0	63.0746	3	63	0	0																	4.8	X4	DM	A1	0
169	1	B	0	0	63.0746	3	63	0	0																	4.8	X4	DM	A1	0
170	2	AG	1	1	34.7159	0	35	0.15	0	120	7	1047	61	0.114613	27000	14.6	309	21	3	1.36216	0.64	116	0	5.8	17	1.3	X4	X4	A3	0
170	2	AG	1	1	34.7159	0	35	0.15	0	151	10	698	46	0.216332	0	13.7	365	14	19	0.307983	0.67	114	0	6.9	20	1.3	X4	X4	A3	0
170	2	AG	1	1	34.7159	0	35	0.15	0	148	10	609	41	0.243021	0	14.3	352	21	19	0.479036	0.75	103	0	3.7	10	1.3	X4	X4	A3	0
170	2	AG	1	1	34.7159	0	35	0.15	0	138	9	737	48	0.187246	0	13.8	362	27	30	0.490227	0.83	91	0	20	6.9	1.3	X4	X4	A3	0
171	1	B	0	0	46.0315	0	46	0.63	1	168	8	1369	65	0.122717	47000	9.9	186	21	30	0.948857	1.1	88	0	32.1	55	9.6	X4	DM	C3	0
171	1	B	0	0	46.0315	0	46	0.63	1																	9.6	X4	DM	C3	0
171	1	B	0	0	46.0315	0	46	0.63	1																	9.6	X4	DM	C3	0
171	1	B	0	0	46.0315	0	46	0.63	1																	9.6	X4	DM	C3	0
172	2	A1	1	1	13.4648	3	13	1	1	413	32	387	30	1.06718	820	11.4	172	712	17	13.5184	0.61	137	0	37	60	6.9	X4	DM	A2	0
172	2	A1	1	1	13.4648	3	13	1	1	312	23	461	34	0.67679	0	11.8	179	10	16	0.195531	0.54	143	0	10.8	28	6.9	X4	DM	A2	0
172	2	A1	1	1	13.4648	3	13	1	1	366	25	469	32	0.780384	0	11.6	209	12	18	0.189464	0.54	142	0	10.8	28	6.9	X4	DM	A2	0
172	2	A1	1	1	13.4648	3	13	1	1	406	31	419	32	0.968974	0	11.4	232	13	18	0.198112	0.59	137	0	28	10.8	6.9	X4	DM	A2	0
173	1	B	0	0	31.6797	0	32	0.3	1	230	7	1031	44	0.223084	13000	15	238	20	42	0.41078	1	99	1	6.2	18	5	X4	DM	B2	1
173	1	B	0	0	31.6797	0	32	0.3	1	393	14	1209	43	0.325062	0	15.1	267	24	35	0.486201	0.7	125	1	3.9	11	5	X4	DM	B2	1
173	1	B	0	0	31.6797	0	32	0.3	1	437	15	137	39	3.18978	0	14.5	254	15	31	0.339412	0.8	117	1	3.9	11	5	X4	DM	B2	1
173	1	B	0	0	31.6797	0	32	0.3	1	562	17	993	30	0.565962	0	14.7	264	14	28	0.330719	0.72	122	1	5	2.6	5	X4	DM	B2	1
174	2	C	1	1	28.7283	0	29	0.76	1	174	10	1151	66	0.151173	12000	11.3	186	32	38	0.801779	0.85	136	0	18	39	52.5	R5	DM	A3	0
174	2	C	1	1	28.7283	0	29	0.76	1																	52.5	R5	DM	A3	0
174	2	C	1	1	28.7283	0	29	0.76	1																	52.5	R5	DM	A3	0
174	2	C	1	1	28.7283	0	29	0.76	1																	52.5	R5	DM	A3	0
175	2	CRF02_AG	1	0	24.8871	0	25	1.2	1	145	9	935	58	0.15508	34000	16.2	172	712	70	12.3133	0.72	130	0	20.4	42	98.4	R5	R5	A3	0
175	2	CRF02_AG	1	0	24.8871	0	25	1.2	1	634	17	1828	49	0.346827	0	15.7	207	46	67	0.678719	0.86	121	0	1.8	0	98.4	R5	R5	A3	0
175	2	CRF02_AG	1	0	24.8871	0	25	1.2	1	156	11	740	52	0.210811	0	13.4	184	105	101	1.41955	0.73	128	0	6.9	20	98.4	R5	R5	A3	0
175	2	CRF02_AG	1	0	24.8871	0	25	1.2	1	421	19	842	38	0.5	0	12.9	247	39	34	0.704047	0.75	126	0	16	5.5	98.4	R5	R5	A3	0
176	2	CRF02_AG	1	1	33.796	0	34	0.76	1	5	1	282	50	0.0177305	19000	8.6	213	32	35	0.858227	2.94	23	0	72.2	100	35.1	R5	DM	B3	0
176	2	CRF02_AG	1	1	33.796	0	34	0.76	1	6	1	356	52	0.0168539	120000	8.5	211	36	37	0.95367	19.33	2	0	76.3	107	35.1	R5	DM	B3	0
176	2	CRF02_AG	1	1	33.796	0	34	0.76	1	55	6	413	45	0.133172	0	10.4	167	15	20	0.702956	14.72	3	0	52.8	76	35.1	R5	DM	B3	0
176	2	CRF02_AG	1	1	33.796	0	34	0.76	1	114	6	839	44	0.135876	0	11.9	238	32	32	0.855659	17.37	3	0	58	35	35.1	R5	DM	B3	0
177	2	F1	1	1	33.1937	0	33	0.55	1	123	15	387	48	0.317829	84000	12	339	21	67	0.251211	0.9	84	0	10.2	27	33.2	R5	DM		0
177	2	F1	1	1	33.1937	0	33	0.55	1	432	24	720	40	0.6	0	12.9	306	11	32	0.209706	0.8	97	0	5.5	16	33.2	R5	DM		0
177	2	F1	1	1	33.1937	0	33	0.55	1	380	26	468	32	0.811966	0	12.6	311	16	32	0.309217	0.9	83	0	5.5	16	33.2	R5	DM		0
177	2	F1	1	1	33.1937	0	33	0.55	1	1249	69	633	35	1.97314	0	11.6	368	17	54	0.220025	0.7	112	0	22	7.8	33.2	R5	DM		0
178	1	B	0	0	47.6523	1	47	0	0	685	32	1113	52	0.615454	900	14.4	254	19	28	0.673635	0.84	104	0	3	7	10.5	R5	DM	A1	0
178	1	B	0	0	47.6523	1	47	0	0	881	23	2453	64	0.359152	0	15.4	247	24	33	0.845721	0.95	93	0	4.2	12	10.5	R5	DM	A1	0
178	1	B	0	0	47.6523	1	47	0	0																	10.5	R5	DM	A1	0
178	1	B	0	0	47.6523	1	47	0	0																	10.5	R5	DM	A1	0
179	1	B	0	1	38.2177	0	38	0.84	1	237	20	702	59	0.337607	8700	13.2	256	18	33	0.467778	0.76	99	0	8.2	23	26.9	R5	DM	A2	0
179	1	B	0	1	38.2177	0	38	0.84	1																	26.9	R5	DM	A2	0
179	1	B	0	1	38.2177	0	38	0.84	1																	26.9	R5	DM	A2	0
179	1	B	0	1	38.2177	0	38	0.84	1																	26.9	R5	DM	A2	0
180	1	B	0	0	33.0486	1	33	0	0	327	28	1219	67	0.268253	89000	13.6	240	22	26	0.594125	0.73	122	0	8.2	23	15	R5	DM	A2	0
180	1	B	0	0	33.0486	1	33	0	0	387	24	903	56	0.428571	0	14.8	215	27	20	0.926668	0.72	123	0	2.8	6	15	R5	DM	A2	0
180	1	B	0	0	33.0486	1	33	0	0	323	27	623	52	0.518459	0	15.2	216	15	22	0.503391	0.72	122	0	2.8	6	15	R5	DM	A2	0
180	1	B	0	0	33.0486	1	33	0	0	421	19	1421	64	0.29627	0	15.7	196	26	35	0.784786	0.67	125	0	6	2.8	15	R5	DM	A2	0
181	1	B	0	1	59.1704	0	59	0.38	1	407	15	1847	68	0.220357	5600000	10.4	212	35	32	1.72688	0.82	78	0	37	60	13	R5	DM	B2	0
181	1	B	0	1	59.1704	0	59	0.38	1	728	26	1513	54	0.481163	0	9.1	413	15	19	0.491605	0.82	79	0	27.3	50	13	R5	DM	B2	0
181	1	B	0	1	59.1704	0	59	0.38	1	1179	29	2033	50	0.579931	0	9.5	362	22	33	0.634758	0.8	77	0	27.3	50	13	R5	DM	B2	0
181	1	B	0	1	59.1704	0	59	0.38	1	1613	37	2049	47	0.787213	0	13.2	254	35	44	1.26718	1.2	50	0	28	10.8	13	R5	DM	B2	0
182	1	BC	1	0	28.627	0	29	0.23	0	374	18	1373	66	0.272396	6600	13.8	160	21	31	0.674829	0.86	117	0	8.2	23	97.8	R5	R5	A2	0
182	1	BC	1	0	28.627	0	29	0.23	0	519	21	1434	58	0.361925	0	13.7	172	25	31	0.835373	0.79	119	0	3.7	10	97.8	R5	R5	A2	0
182	1	BC	1	0	28.627	0	29	0.23	0	418	22	971	51	0.430484	0	13.5	183	32	50	0.791341	0.83	116	0	5.5	16	97.8	R5	R5	A2	0
182	1	BC	1	0	28.627	0	29	0.23	0	489	27	851	47	0.574618	0	13	167	24	36	0.790419	1.03	95	0	16	5.5	97.8	R5	R5	A2	0
183	2	CRF02_AG	1	1	32.7529	0	33	1.7	1	61	12	234	46	0.260684	27000	8.1	137	52	21	2.71283	6.51	8	0	75.2	105	87.4	R5	R5	C3	0
183	2	CRF02_AG	1	1	32.7529	0	33	1.7	1	398	22	706	39	0.563739	0	13.2	218	24	30	0.663297	8.41	6	0	20.4	42	87.4	R5	R5	C3	0
183	2	CRF02_AG	1	1	32.7529	0	33	1.7	1	267	23	430	37	0.62093	0	11.2	317	13	13	0.375341	12.7	3	0	31.1	54	87.4	R5	R5	C3	0
183	2	CRF02_AG	1	1	32.7529	0	33	1.7	1	203	22	232	25	0.875	0	10.7	334	16	10	0.515054	13.1	3	0	54	31.1	87.4	R5	R5	C3	0
184	1	B	0	0	49.6728	2	50	1.61	1	172	13	662	50	0.259819	350000	17.1	164	26	33	1.37085	1.06	81	1	19.6	41	5.4	X4	DM	B3	1
184	1	B	0	0	49.6728	2	50	1.61	1	266	25	340	32	0.782353	0	17.1	197	17	16	1.07868	0.75	107	1	8.2	23	5.4	X4	DM	B3	1
184	1	B	0	0	49.6728	2	50	1.61	1	387	26	684	46	0.565789	0	17.1	194	16	20	0.92209	0.74	108	1	8.2	23	5.4	X4	DM	B3	1
184	1	B	0	0	49.6728	2	50	1.61	1	478	29	560	34	0.853571	0	15.6	244	25	17	1.26735	0.78	105	1	23	8.2	5.4	X4	DM	B3	1
185	2	C	1	0	42.152	0	42	1.45	1	8	3	144	60	0.0555556	430000	8.4	275	54	46	1.22039	1.13	79	0	57.5	81	35.2	R5	DM	C3	0
185	2	C	1	0	42.152	0	42	1.45	1																	35.2	R5	DM	C3	0
185	2	C	1	0	42.152	0	42	1.45	1																	35.2	R5	DM	C3	0
185	2	C	1	0	42.152	0	42	1.45	1																	35.2	R5	DM	C3	0
186	1	B	0	0	38.3929	1	38	0.46	1	537	28	1381	72	0.388849	3500	13.9	196	26	27	0.980135	0.65	123	0	5.8	17	19.2	R5	DM		0
186	1	B	0	0	38.3929	1	38	0.46	1	1069	43	704	28	1.51847	0	14	231	20	16	0.844156	0.68	121	0	1.8	0	19.2	R5	DM		0
186	1	B	0	0	38.3929	1	38	0.46	1	429	29	414	28	1.03623	0	14.4	218	29	29	0.988104	0.84	110	0	2.8	6	19.2	R5	DM		0
186	1	B	0	0	38.3929	1	38	0.46	1	916	49	503	27	1.82107	0	14.3	233	20	17	0.853559	0.74	115	0	0	1.8	19.2	R5	DM		0
187	1	B	0	0	26.8282	1	27	0	0	952	38	1002	40	0.9501	7800	15.5	259	23	53	0.327252	0.75	126	0	3	7	4.6	X4	DM	A1	0
187	1	B	0	0	26.8282	1	27	0	0	466	27	656	38	0.710366	0	14.8	348	17	28	0.258493	0.83	121		2.8	6	4.6	X4	DM	A1	0
187	1	B	0	0	26.8282	1	27	0	0																	4.6	X4	DM	A1	0
187	1	B	0	0	26.8282	1	27	0	0																	4.6	X4	DM	A1	0
188	1	B	0	0	42.1218	1	42	0	0	315	6	4364	83	0.0721815	2200000	13.6	139	58	93	1.82255	1.03	89	0	15.8	36	16.9	R5	DM	A2	0
188	1	B	0	0	42.1218	1	42	0	0	418	27	837	54	0.499403	0	16.2	208	22	39	0.728275	0.98	90	0	2.8	6	16.9	R5	DM	A2	0
188	1	B	0	0	42.1218	1	42	0	0	480	29	828	50	0.57971	0	14.6	220	28	45	0.815826	1	91	0	2.8	6	16.9	R5	DM	A2	0
188	1	B	0	0	42.1218	1	42	0	0	243	15	956	59	0.254184	0	15.4	179	20	26	0.964146	0.91	100	0	6	2.8	16.9	R5	DM	A2	0
189	1	B	0	0	31.1814	1	31	0.99	1	10	3	235	65	0.0425532	620000	11.5	130	25	32	1.06003	0.57	136	0	42	65	45.1	R5	DM		0
189	1	B	0	0	31.1814	1	31	0.99	1	136	11	705	57	0.192908	0	14.9	188	19	32	0.553838	0.88	104	0	3.7	10	45.1	R5	DM		0
189	1	B	0	0	31.1814	1	31	0.99	1	214	18	608	51	0.351974	0	15	207	16	26	0.48508	0.98	100	0	2.8	6	45.1	R5	DM		0
189	1	B	0	0	31.1814	1	31	0.99	1	329	19	849	49	0.387515	0	15.5	217	20	21	0.663704	0.77	109	0	6	2.8	45.1	R5	DM		0
190	1	B	0	0	17.9028	3	18	0.07	0	790	33	910	38	0.868132	3700	15.1	248	26	27	0.361211	0.68	140	0	3	7	54.2	R5	DM	A1	0
190	1	B	0	0	17.9028	3	18	0.07	0	970	37	786	30	1.2341	0	14	283	40	33	0.442883	0.79	131	0	1.8	0	54.2	R5	DM	A1	0
190	1	B	0	0	17.9028	3	18	0.07	0	732	34	668	31	1.09581	0	13.8	309	35	34	0.369083	0.91	122	0	3.7	10	54.2	R5	DM	A1	0
190	1	B	0	0	17.9028	3	18	0.07	0																	54.2	R5	DM	A1	0
191	1	B	0	0	33.1992	0	33	1.45	1	191	15	906	71	0.210817	63000	13.9	267	16	33	0.346321	0.86	110	0	10.2	27	7.8	X4	DM		0
191	1	B	0	0	33.1992	0	33	1.45	1	214	16	816	61	0.262255	0	14.7	359	21	34	0.331054	1.1	88	0	2.8	6	7.8	X4	DM		0
191	1	B	0	0	33.1992	0	33	1.45	1	407	22	1038	56	0.3921	0	15	360	17	36	0.267593	0.86	112	0	2.8	6	7.8	X4	DM		0
191	1	B	0	0	33.1992	0	33	1.45	1	473	21	1149	51	0.411662	0	15.5	361	21	34	0.349173	0.88	111	0	6	2.8	7.8	X4	DM		0
192	2	A1	1	1	34.2943	0	34	0.8	1	247	17	785	54	0.31465	15000	13.5	205	17	26	0.557738	0.6	119	0	8.2	23	72.7	R5	R5		0
192	2	A1	1	1	34.2943	0	34	0.8	1	334	21	891	56	0.37486	0	13.5	204	13	26	0.437416	0.49	127	0	5.5	16	72.7	R5	R5		0
192	2	A1	1	1	34.2943	0	34	0.8	1	270	19	768	54	0.351562	0	12.6	254	14	27	0.371262	0.55	121	0	5.5	16	72.7	R5	R5		0
192	2	A1	1	1	34.2943	0	34	0.8	1	569	30	948	50	0.600211	0	14.1	251	13	26	0.365667	0.53	120	0	0	1.8	72.7	R5	R5		0
193	1	B	0	1	25.588	0	26	1.02	1	532	34	846	54	0.628842	18000	12.7	328	51	134	0.3437	0.6	126	0	5.8	17	45.1	R5	DM		0
193	1	B	0	1	25.588	0	26	1.02	1	632	40	790	50	0.8	0	11	305	15	24	0.261011	0.45	138	0	7.8	22	45.1	R5	DM		0
193	1	B	0	1	25.588	0	26	1.02	1	638	37	846	49	0.754137	35000	12.3	298	16	29	0.259226	0.56	128	0	5.8	17	45.1	R5	DM		0
193	1	B	0	1	25.588	0	26	1.02	1	722	39	870	47	0.829885	930	12.8	304	15	23	0.277791	0.64	121	0	10	3.7	45.1	R5	DM		0
194	1	B	0	0	24.9856	1	25	0.08	0	680	32	828	39	0.821256	38000	16.1	285	18	41	0.246448	1.01	102	0	3	7	15.3	R5	DM		0
194	1	B	0	0	24.9856	1	25	0.08	0	847	33	1001	39	0.846154	0	16.6	274	37	73	0.48995	1.01	89	0	1.8	0	15.3	R5	DM		0
194	1	B	0	0	24.9856	1	25	0.08	0	740	33	808	36	0.915842	0	16	274	61	39	1.10512	1.02	97	0	1.8	0	15.3	R5	DM		0
194	1	B	0	0	24.9856	1	25	0.08	0	694	33	715	34	0.970629	0	15.6	305	50	73	0.613986	0.98	100	0	0	1.8	15.3	R5	DM		0
195	1	A3	1	1	57.2704	0	57	0.07	0	714	44	470	29	1.51915	2300	13.8	222	34	52	1.21634	0.6	101	0	11.3	29	86.5	R5	R5		0
195	1	A3	1	1	57.2704	0	57	0.07	0	392	29	648	48	0.604938	0	13.4	178	21	18	1.69626	0.56	100	0	14.4	34	86.5	R5	R5		0
195	1	A3	1	1	57.2704	0	57	0.07	0	577	38	546	36	1.05678	0	13.8	224	20	16	1.38393	0.55	100	0	7.8	22	86.5	R5	R5		0
195	1	A3	1	1	57.2704	0	57	0.07	0	682	44	449	28	1.51893	0	13.3	201	24	20	1.68206	0.52	102	0	28	10.8	86.5	R5	R5		0
196	1	BC	1	0	18.2396	1	18	0.07	0	468	12	2538	65	0.184397	11000	16	360	16	40	0.128175	0.8	130	0	4.5	13	97.8	R5	R5		0
196	1	BC	1	0	18.2396	1	18	0.07	0	742	28	1097	42	0.67639	0	16.7	631	53	159	0.159867	0.76	130	0	1.8	0	97.8	R5	R5		0
196	1	BC	1	0	18.2396	1	18	0.07	0	580	31	692	37	0.83815	0	16.7	568	18	44	0.114659	0.84	123	0	1.8	0	97.8	R5	R5		0
196	1	BC	1	0	18.2396	1	18	0.07	0	897	38	519	22	1.72832	0	16.5	677	13	29	0.0891447	0.76	127	0	0	1.8	97.8	R5	R5		0
197	2		1	0	45.1444	1	45	0.61	1	475	18	1479	56	0.321163	4300	13.5	287	22	23	0.721574	0.7	114	0	8.2	23	66	R5	R5		0
197	2		1	0	45.1444	1	45	0.61	1	880	34	1000	39	0.88	0	13.8	333	31	40	0.662369	0.89	103	0	3.7	10	66	R5	R5		0
197	2		1	0	45.1444	1	45	0.61	1																	66	R5	R5		0
197	2		1	0	45.1444	1	45	0.61	1																	66	R5	R5		0
198	1	BC	1	0	28.7748	1	29	0	0	286	26	506	46	0.565217	2500000	14.5	180	14	18	0.527511	0.71	128	0	6.9	20	87.7	R5	R5	A2	0
198	1	BC	1	0	28.7748	1	29	0	0																	87.7	R5	R5	A2	0
198	1	BC	1	0	28.7748	1	29	0	0																	87.7	R5	R5	A2	0
198	1	BC	1	0	28.7748	1	29	0	0																	87.7	R5	R5	A2	0
199	1	B	0	0	41.0897	3	41	0	0	140	13	681	63	0.20558	16000	14.2	191	25	28	1.01639	0.96	98	0	5.8	17	1.7	X4	X4	A3	0
199	1	B	0	0	41.0897	3	41	0	0																	1.7	X4	X4	A3	0
199	1	B	0	0	41.0897	3	41	0	0																	1.7	X4	X4	A3	0
199	1	B	0	0	41.0897	3	41	0	0																	1.7	X4	X4	A3	0
200	1	B	0	0	52.6324	3	53	0	0	499	29	826	48	0.604116	3000	15.7	355	17	60	0.325386	0.9	97	0	9.2	25	41.6	R5	DM	A2	0
200	1	B	0	0	52.6324	3	53	0	0	459	24	1110	58	0.413514	0	14.8	334	25	47	0.600492	0.84	100	0	6.2	18	41.6	R5	DM	A2	0
200	1	B	0	0	52.6324	3	53	0	0	416	23	924	51	0.450216	0	15.1	324	20	59	0.441999	0.85	99	0	6.2	18	41.6	R5	DM	A2	0
200	1	B	0	0	52.6324	3	53	0	0	474	22	1208	56	0.392384	0	14.7	308	13	40	0.373724	0.86	98	0	18	6.2	41.6	R5	DM	A2	0
201	1	B	0	0	34.0424	0	34	0	0	372	16	1514	65	0.245707	880000	13.3	96	42	106	1.44659	0.8	106	0	11.9	30	6.8	X4	DM		0
201	1	B	0	0	34.0424	0	34	0	0	106	7	270	64	0.392593	0	15	215	21	81	0.412403	0.88	108	0	3.7	10	6.8	X4	DM		0
201	1	B	0	0	34.0424	0	34	0	0	182	10	1133	62	0.160635	0	14.8	194	22	53	0.607502	0.86	108	0	3.7	10	6.8	X4	DM		0
201	1	B	0	0	34.0424	0	34	0	0	312	14	1427	64	0.218641	0	15	173	28	49	0.924855	0.9	106	0	6	2.8	6.8	X4	DM		0
202	1	B	0	1	68.3751	0	68	0.61	1	91	18	137	27	0.664234	44000	11	189	28	31	1.81934	1.39	39	0	70.9	98	48.4	R5	DM		0
202	1	B	0	1	68.3751	0	68	0.61	1	350	17	577	28	0.606586	0	13.8	280	20	25	0.971429	0.77	79	0	21.2	43	48.4	R5	DM		0
202	1	B	0	1	68.3751	0	68	0.61	1	489	22	556	25	0.879496	0	13.7	281	19	22	0.994684	0.9	65	0	21.2	43	48.4	R5	DM		0
202	1	B	0	1	68.3751	0	68	0.61	1	443	21	549	26	0.806922	0	12.4	290	12	19	0.664515	1.03	55	0	49	26.4	48.4	R5	DM		0
203	1	B	0	0	56.5832	0	57	0.69	1	163	9	1050	58	0.155238	610000	10.1	272	14	17	0.706353	1.15	71	0	35	58	23.1	R5	DM	C3	0
203	1	B	0	0	56.5832	0	57	0.69	1	235	16	809	55	0.290482	0	11.8	224	15	20	0.853499	1.03	80	0	18.8	40	23.1	R5	DM	C3	0
203	1	B	0	0	56.5832	0	57	0.69	1	327	18	1091	60	0.299725	0	12.2	191	15	18	1.05511	0.87	97	0	10.8	28	23.1	R5	DM	C3	0
203	1	B	0	0	56.5832	0	57	0.69	1																	23.1	R5	DM	C3	0
204	1	CRF03_AB	1	0	63.5181	0	64	0.4	1	52	5	464	44	0.112069	66000	11.9	340	712	41	20.7734	1.37	55	0	63.5	88	58.6	R5	DM		0
204	1	CRF03_AB	1	0	63.5181	0	64	0.4	1	104	5	1338	64	0.077728	0	13.1	326	25	21	1.07101	1.3	58	0	9.7	26	58.6	R5	DM		0
204	1	CRF03_AB	1	0	63.5181	0	64	0.4	1	336	15	964	43	0.348548	0	15.4	267	29	27	1.33778	1.19	64	0	2.8	6	58.6	R5	DM		0
204	1	CRF03_AB	1	0	63.5181	0	64	0.4	1	212	13	834	51	0.254197	0	17	249	29	27	1.4569	0.97	2	0	65	42	58.6	R5	DM		0
205	1	B	0	0	38.9925	3	39	0	0	270	27	421	42	0.64133	14000	14.1	152	712	24	37.2831	0.72	118	0	17.3	38	24.7	R5	DM		0
205	1	B	0	0	38.9925	3	39	0	0	657	50	340	26	1.93235	0	16	159	20	30	0.895647	0.66	122	0	1.8	0	24.7	R5	DM		0
205	1	B	0	0	38.9925	3	39	0	0	787	54	320	22	2.45938	0	15.9	189	21	28	0.839921	0.77	114	0	1.8	0	24.7	R5	DM		0
205	1	B	0	0	38.9925	3	39	0	0	782	53	280	19	2.79286	0	15.3	171	19	23	0.949899	0.78	112	0	0	1.8	24.7	R5	DM		0
206	1	BC	1	0	23.3895	1	23	0	0	746	28	1599	60	0.466542	24000	15.6	119	17	41	0.521831	0.85	123	0	3	7	97.8	R5	R5		0
206	1	BC	1	0	23.3895	1	23	0	0	548	27	934	46	0.586724	0	15.2	168	26	52	0.579464	0.99	104	0	1.8	0	97.8	R5	R5		0
206	1	BC	1	0	23.3895	1	23	0	0	567	30	737	39	0.769335	0	15.9	172	23	41	0.584744	0.87	117	0	1.8	0	97.8	R5	R5		0
206	1	BC	1	0	23.3895	1	23	0	0	629	34	759	41	0.828722	0	15.1	150	25	36	0.805556	0.89	116	0	0	1.8	97.8	R5	R5		0
207	1	CRF02_AG	1	0	20.1478	1	20	0.07	0	458	24	821	43	0.557856	3800	16.9	274	30	46	0.325252	0.73	134	0	4.5	13	38	R5	DM		0
207	1	CRF02_AG	1	0	20.1478	1	20	0.07	0	577	24	962	40	0.599792	0	17.8	394	27	38	0.222334	0.74	133	0	1.8	0	38	R5	DM		0
207	1	CRF02_AG	1	0	20.1478	1	20	0.07	0	745	30	1018	41	0.731827	0	15.9	271	26	35	0.340557	0.81	127	0	1.8	0	38	R5	DM		0
207	1	CRF02_AG	1	0	20.1478	1	20	0.07	0	577	25	1085	47	0.531797	0	16	292	24	42	0.279014	0.84	124	0	0	1.8	38	R5	DM		0
208	1	CRF12_BF	1	1	33.2512	0	33	0.07	0	371	31	575	48	0.645217	24000	10.9	271	15	26	0.360946	0.6	120	0	15.1	35	5.3	X4	DM		0
208	1	CRF12_BF	1	1	33.2512	0	33	0.07	0	532	30	816	46	0.651961	0	10.8	296	14	28	0.303904	0.74	106	0	7.8	22	5.3	X4	DM		0
208	1	CRF12_BF	1	1	33.2512	0	33	0.07	0	636	32	894	45	0.711409	0	10.9	279	14	24	0.348255	0.66	115	0	7.8	22	5.3	X4	DM		0
208	1	CRF12_BF	1	1	33.2512	0	33	0.07	0	727	40	764	42	0.951571	0	11.1	279	13	27	0.313852	0.68	113	0	22	7.8	5.3	X4	DM		0
209	1	B	0	0	24.3943	1	24	1.84	1	41	12	156	45	0.262821	120000	10.8	277	33	36	0.484362	0.74	119	0	42	65	11.4	R5	DM		0
209	1	B	0	0	24.3943	1	24	1.84	1	192	14	826	60	0.232446	0	13.7	261	20	59	0.239428	0.74	119	0	6.9	20	11.4	R5	DM		0
209	1	B	0	0	24.3943	1	24	1.84	1	314	16	1140	58	0.275439	0	14.6	247	10	43	0.154351	0.81	113	0	2.8	6	11.4	R5	DM		0
209	1	B	0	0	24.3943	1	24	1.84	1	250	13	1231	64	0.203087	0	16.6	229	16	34	0.311543	0.78	125	0	6	2.8	11.4	R5	DM		0
210	1	CRF12_BF	1	0	42.0999	1	42	0.94	1	6	2	253	73	0.0237154	46000	9.2	144	42	67	1.50014	1.04	88	0	56.6	80	89.6	R5	R5		0
210	1	CRF12_BF	1	0	42.0999	1	42	0.94	1																	89.6	R5	R5		0
210	1	CRF12_BF	1	0	42.0999	1	42	0.94	1																	89.6	R5	R5		0
210	1	CRF12_BF	1	0	42.0999	1	42	0.94	1																	89.6	R5	R5		0
211	1	B	0	0	45.6071	1	45	0.07	0	496	27	846	46	0.586288	100000	10.6	217	17	37	0.587382	0.7	114	0	20.4	42	95.5	R5	R5		0
211	1	B	0	0	45.6071	1	45	0.07	0	302	31	449	46	0.672606	0	11.9	230	12	30	0.438178	0.7	114	0	10.8	28	95.5	R5	R5		0
211	1	B	0	0	45.6071	1	45	0.07	0	404	33	515	42	0.784466	0	12.9	224	13	39	0.427485	0.86	104	0	5.5	16	95.5	R5	R5		0
211	1	B	0	0	45.6071	1	45	0.07	0	450	36	500	40	0.9	0	12.3	214	14	28	0.581076	0.66	115	0	16	5.5	95.5	R5	R5		0
212	1	B	0	0	43.8604	1	44	0	0	211	17	372	30	0.567204	530	10.1	505	23	32	0.353129	0.92	101	0	15.1	35	42.9	R5	DM		0
212	1	B	0	0	43.8604	1	44	0	0	236	15	315	20	0.749206	0	13.9	392	13	31	0.262077	0.94	98	0	5.5	16	42.9	R5	DM		0
212	1	B	0	0	43.8604	1	44	0	0	238	17	295	21	0.80678	0	13.7	329	13	28	0.328565	0.9	103	0	5.5	16	42.9	R5	DM		0
212	1	B	0	0	43.8604	1	44	0	0	319	20	367	23	0.86921	0	14.6	305	14	26	0.405092	0.87	103	0	6	2.8	42.9	R5	DM		0
213	1	BC	1	1	26.935	0	27	0	0	374	36	364	35	1.02747	6600	12.9	279	712	22	14.6548	0.58	126	0	25.5	48	98.6	R5	R5		0
213	1	BC	1	1	26.935	0	27	0	0	281	28	251	25	1.11952	0	12	304	15	19	0.328276	0.61	123	0	5.5	16	98.6	R5	R5		0
213	1	BC	1	1	26.935	0	27	0	0	315	32	256	26	1.23047	0	11.8	349	18	17	0.37527	0.88	88	0	10.8	28	98.6	R5	R5		0
213	1	BC	1	1	26.935	0	27	0	0	374	34	319	29	1.17241	0	10.5	345	15	15	0.348007	0.76	105	0	28	10.8	98.6	R5	R5		0
214	1	B	0	0	38.4504	1	38	0.31	1	305	16	877	46	0.347777	150000	15.4	182	42	116	0.823853	1.1	85	0	6.9	20	17	R5	DM		0
214	1	B	0	0	38.4504	1	38	0.31	1	575	27	873	41	0.658648	0	15.5	224	16	30	0.5086	1	95	0	1.8	0	17	R5	DM		0
214	1	B	0	0	38.4504	1	38	0.31	1	589	31	646	34	0.911765	0	14.6	255	36	36	0.917647	0.9	107	0	1.8	0	17	R5	DM		0
214	1	B	0	0	38.4504	1	38	0.31	1	775	34	798	35	0.971178	0	14.8	185	10	32	0.38222	0.8	112	0	0	1.8	17	R5	DM		0
215	1	B	0	0	30.8172	0	31	0.46	1	36	5	550	75	0.0654545	1900000	12.5	95	712	50	32.6637	0.63	131	0	54.7	78	33	R5	DM		0
215	1	B	0	0	30.8172	0	31	0.46	1	279	15	1007	54	0.277061	0	14.3	334	27	32	0.443	0.73	124	0	2.8	6	33	R5	DM		0
215	1	B	0	0	30.8172	0	31	0.46	1	479	17	1214	43	0.394563	0	15.2	296	20	59	0.272693	0.9	113	0	2.8	6	33	R5	DM		0
215	1	B	0	0	30.8172	0	31	0.46	1	741	26	1027	36	0.721519	0	25.4	282	19	24	0.440097	0.99	100	0	0	1.8	33	R5	DM		0
216	1	B	0	1	33.7413	0	34	0	0	445	22	1215	60	0.366255	58000	13.1	206	16	27	0.50435	0.7	113	0	8.2	23	30	R5	DM		0
216	1	B	0	1	33.7413	0	34	0	0	668	35	878	46	0.76082	0	12.1	289	28	10	1.04169	0.6	119	0	3.7	10	30	R5	DM		0
216	1	B	0	1	33.7413	0	34	0	0	469	24	1211	62	0.387283	48000	10.4	223	18	27	0.528159	0.76	102	0	15.1	35	30	R5	DM		0
216	1	B	0	1	33.7413	0	34	0	0	477	27	1043	59	0.457335	73000	12.7	202	25	37	0.712124	0.7	111	0	23	8.2	30	R5	DM		0
217	2	C	1	1	32.8788	0	33	0.55	1	277	17	750	46	0.369333	11000	9	408	28	38	0.366035	0.8	112	0	28.3	51	5.3	X4	DM		0
217	2	C	1	1	32.8788	0	33	0.55	1	568	22	1241	48	0.457695	0	12.4	293	19	32	0.37829	0.7	132	0	3.7	10	5.3	X4	DM		0
217	2	C	1	1	32.8788	0	33	0.55	1	728	23	1424	45	0.511236	0	12.6	307	19	34	0.360873	0.7	131	0	3.7	10	5.3	X4	DM		0
217	2	C	1	1	32.8788	0	33	0.55	1	606	32	662	35	0.915408	0	7.8	447	24	34	0.322279	0.64	134	0	38	17.3	5.3	X4	DM		0
218	2	A1	1	0	30.2067	0	30	0.46	1	332	19	716	41	0.463687	20000	15.6	151	34	51	0.952402	0.67	149	1	6.2	18	49.3	R5	DM		1
218	2	A1	1	0	30.2067	0	30	0.46	1	329	22	644	43	0.51087	12000	14.9	146	31	48	0.919411	0.71	126	1	6.2	18	49.3	R5	DM		1
218	2	A1	1	0	30.2067	0	30	0.46	1	478	31	555	36	0.861261	0	15.8	166	32	45	0.890835	0.89	114	1	3.9	11	49.3	R5	DM		1
218	2	A1	1	0	30.2067	0	30	0.46	1	361	19	952	50	0.379202	910	15.5	151	35	50	1.04895	0.77	121	1	18	6.2	49.3	R5	DM		1
219	1	B	0	0	46.7817	1	47	0.61	1	235	11	983	46	0.239064	60000	13.3	287	712	18	27.355	0.79	108	0	25.5	48	44.6	R5	DM		0
219	1	B	0	0	46.7817	1	47	0.61	1	297	19	751	48	0.395473	0	15	305	52	80	0.895893	0.95	95	0	2.8	6	44.6	R5	DM		0
219	1	B	0	0	46.7817	1	47	0.61	1	332	22	704	47	0.471591	0	14.2	279	90	165	1.1803	1.07	82	0	2.8	6	44.6	R5	DM		0
219	1	B	0	0	46.7817	1	47	0.61	1	385	18	877	41	0.438997	0	14.4	239	38	72	0.899416	1.03	85	0	6	2.8	44.6	R5	DM		0
220	1	CRF02_AG	1	0	38.5435	0	39	0.5	1	378	48	958	48	0.394572	110000	13.7	188	27	56	0.739712	1.18	77	0	11.9	30	81.4	R5	R5		0
220	1	CRF02_AG	1	0	38.5435	0	39	0.5	1	518	27	902	47	0.574279	0	15.5	180	16	32	0.612826	1.07	87	0	1.8	0	81.4	R5	R5		0
220	1	CRF02_AG	1	0	38.5435	0	39	0.5	1	346	18	867	45	0.399077	0	15.9	189	20	23	0.860536	0.9	107	0	2.8	6	81.4	R5	R5		0
220	1	CRF02_AG	1	0	38.5435	0	39	0.5	1	464	27	636	37	0.72956	0	15.6	173	22	28	0.961297	1.01	93	0	6	2.8	81.4	R5	R5		0
221	1	B	0	0	26.9185	0	27	0.53	1	516	15	1193	63	0.432523	130000	14.7	251	19	36	0.33961	0.99	103	0	4.8	14	91.7	R5	R5		0
221	1	B	0	0	26.9185	0	27	0.53	1	570	19	1711	57	0.333139	0	15.6	293	13	34	0.205447	0.96	107	0	1.8	0	91.7	R5	R5		0
221	1	B	0	0	26.9185	0	27	0.53	1	383	12	1724	54	0.222158	0	15.8	287	15	23	0.305143	0.92	103	0	2.8	6	91.7	R5	R5		0
221	1	B	0	0	26.9185	0	27	0.53	1	764	26	999	34	0.764765	0	16.3	292	17	24	0.344634	0.96	106	0	0	1.8	91.7	R5	R5		0
222	1	C	1	0	65.0431	0	65	0.3	1	346	18	866	45	0.399538	590000	13.6	84	31	42	3.7039	0.58	107	1	62.7	87	86.2	R5	R5		1
222	1	C	1	0	65.0431	0	65	0.3	1	381	15	1347	53	0.282851	0	12.9	155	48	71	2.38888	0.78	95	1	31.1	54	86.2	R5	R5		1
222	1	C	1	0	65.0431	0	65	0.3	1	425	15	1276	45	0.333072	0	13.7	149	21	38	1.50899	0.74	96	1	31.1	54	86.2	R5	R5		1
222	1	C	1	0	65.0431	0	65	0.3	1	472	22	1009	47	0.46779	0	14	156	15	24	1.31503	0.81	92	0	33	13.8	86.2	R5	R5		1
223	1	B	0	0	32.1643	1	32	1.15	1	362	24	755	50	0.47947	260000	14.1	171	51	34	1.64516	0.65	129	0	9.7	26	5	X4	DM	B2	0
223	1	B	0	0	32.1643	1	32	1.15	1																	5	X4	DM	B2	0
223	1	B	0	0	32.1643	1	32	1.15	1																	5	X4	DM	B2	0
223	1	B	0	0	32.1643	1	32	1.15	1																	5	X4	DM	B2	0
224	1	B	0	0	43.05	0	43	0.61	1	209	22	429	45	0.487179	530000	11.5	148	712	25	41.421	0.88	105	0	44	67	50.5	R5	DM		0
224	1	B	0	0	43.05	0	43	0.61	1	502	29	606	35	0.828383	0	14.1	257	24	21	0.876268	1.15	78	0	1.8	0	50.5	R5	DM		0
224	1	B	0	0	43.05	0	43	0.61	1	556	28	696	35	0.798851	0	14.2	23	23	19	10.0943	1.08	83	0	9.2	25	50.5	R5	DM		0
224	1	B	0	0	43.05	0	43	0.61	1																	50.5	R5	DM		0
225	1	CRF06_cpx	1	1	25.4428	0	25	0.15	0	379	22	853	54	0.444314	910	12.7	201	13	26	0.32272	0.42	130	0	8.2	23	55.3	R5	DM		0
225	1	CRF06_cpx	1	1	25.4428	0	25	0.15	0	460	36	473	37	0.972516	0	11.3	141	15	47	0.387939	0.36	128	0	10.8	28	55.3	R5	DM		0
225	1	CRF06_cpx	1	1	25.4428	0	25	0.15	0	638	37	569	33	1.12127	0	12.3	188	9	28	0.235223	0.64	110	0	3.7	10	55.3	R5	DM		0
225	1	CRF06_cpx	1	1	25.4428	0	25	0.15	0	582	35	532	32	1.09398	0	12.9	187	10	25	0.28877	0.58	126	0	10	3.7	55.3	R5	DM		0
226	1	BC	1	1	22.9541	0	23	0.1	0	600	22	1556	57	0.385604	9000	13.1	283	23	40	0.294966	0.63	126	0	5.8	17	97.8	R5	R5		0
226	1	BC	1	1	22.9541	0	23	0.1	0	477	27	796	45	0.599246	0	12.5	299	23	24	0.392546	0.59	127	0	5.5	16	97.8	R5	R5		0
226	1	BC	1	1	22.9541	0	23	0.1	0	787	33	907	38	0.867696	0	14.1	324	20	27	0.296991	0.52	133	0	1.8	0	97.8	R5	R5		0
226	1	BC	1	1	22.9541	0	23	0.1	0	518	30	639	37	0.810642	0	12.4	272	31	28	0.559999	0.48	135	0	10	3.7	97.8	R5	R5		0
227	1	B	0	0	21.6865	1	22	0	0	405	18	1350	60	0.3	150000											42.7	R5	DM
227	1	B	0	0	21.6865	1	22	0	0																	42.7	R5	DM
227	1	B	0	0	21.6865	1	22	0	0																	42.7	R5	DM
227	1	B	0	0	21.6865	1	22	0	0																	42.7	R5	DM
228	1	B	0	1	25.0951	0	24	0	0	482	35	386	28	1.2487	3100	12.7	212	16	29	0.351702	0.53	132	0	8.2	23	33.2	R5	DM		0
228	1	B	0	1	25.0951	0	24	0	0	566	44	347	27	1.63112	0	11.7	211	13	29	0.308906	0.62	123	0	7.8	22	33.2	R5	DM		0
228	1	B	0	1	25.0951	0	24	0	0	742	48	396	26	1.87374	0	12.4	228	16	15	0.507338	0.61	123		3.7	10	33.2	R5	DM		0
228	1	B	0	1	25.0951	0	24	0	0	786	45	356	20	2.20787	0	11.8	262	14	18	0.365249	0.56	126	0	22	7.8	33.2	R5	DM		0
229	1	B	0	0	39.4853	0	39	0.84	1	296	35	420	46	0.704762	120000	14.9	215	26	38	0.774602	0.65	111	0	6.9	20	25.6	R5	DM		0
229	1	B	0	0	39.4853	0	39	0.84	1	698	40	594	34	1.17508	0	14.9	273	29	47	0.619793	0.92	100	0	1.8	0	25.6	R5	DM		0
229	1	B	0	0	39.4853	0	39	0.84	1	643	37	504	29	1.27579	0	15	305	29	55	0.512834	0.92	100	0	1.8	0	25.6	R5	DM		0
229	1	B	0	0	39.4853	0	39	0.84	1	770	42	550	30	1.4	0	17.3	281	24	49	0.500254	0.92	115	0	0	1.8	25.6	R5	DM		0
230	1	B	0	0	60.0411	0	60	0.53	1	46	6	320	40	0.14375	480000	12.1	131	712	46	48.1147	0.81	97	0	65.1	90	5.3	X4	DM		0
230	1	B	0	0	60.0411	0	60	0.53	1	180	4	654	29	0.275229	0	14.5	209	27	33	1.34931	0.7	103	0	7.8	22	5.3	X4	DM		0
230	1	B	0	0	60.0411	0	60	0.53	1	168	8	674	32	0.249258	0	15	211	27	23	1.6276	0.86	94	0	10.8	28	5.3	X4	DM		0
230	1	B	0	0	60.0411	0	60	0.53	1	365	11	995	30	0.366834	0	15	180	24	17	2.00496	0.95	86	0	24	8.7	5.3	X4	DM		0
231	1	B	0	0	34.8611	1	35	0.76	1	62	6	355	61	0.174648	2400000	11.5	98	36	52	1.77589	1.01	95	0	47	70	43.3	R5	DM		0
231	1	B	0	0	34.8611	1	35	0.76	1	66	7	619	65	0.106624	0	12.8	224	13	25	0.40625	1.12	84	0	17.3	38	43.3	R5	DM		0
231	1	B	0	0	34.8611	1	35	0.76	1	127	9	767	54	0.16558	0	15.7	208	20	22	0.717502	1.08	88	0	3.7	10	43.3	R5	DM		0
231	1	B	0	0	34.8611	1	35	0.76	1	292	26	574	51	0.508711	0	16.6	225	14	26	0.4393	1.02	94	0	6	2.8	43.3	R5	DM		0
232	1	BC	1	0	37.4839	1	37	0.18	0	46	5	549	59	0.0837887	76000	15.2	152	25	75	0.711886	0.67	122	0	15.8	36	97.8	R5	R5	B3	0
232	1	BC	1	0	37.4839	1	37	0.18	0	313	20	767	49	0.408083	0	14.6	144	20	24	1.07732	0.9	108	0	2.8	6	97.8	R5	R5	B3	0
232	1	BC	1	0	37.4839	1	37	0.18	0	354	22	887	55	0.399098	0	15.9	155	20	34	0.840896	0.71	119	0	2.8	6	97.8	R5	R5	B3	0
232	1	BC	1	0	37.4839	1	37	0.18	0																	97.8	R5	R5	B3	0
233	1	B	0	0	39.4059	1	39	0.46	1	600	29	1056	51	0.568182	3000	14.8	399	712	24	14.3537	1.06	88	0	13.1	32	24.7	R5	DM		0
233	1	B	0	0	39.4059	1	39	0.46	1	702	31	1020	45	0.688235	0	14.2	333	28	30	0.614063	1.11	83	0	1.8	0	24.7	R5	DM		0
233	1	B	0	0	39.4059	1	39	0.46	1	612	34	737	41	0.830393	0	15.1	346	24	25	0.554913	0.87	108	0	1.8	0	24.7	R5	DM		0
233	1	B	0	0	39.4059	1	39	0.46	1	762	33	478	38	1.59414	0	14.9	316	21	22	0.580904	1.05	88	0	0	1.8	24.7	R5	DM		0
234	1	CRF24_BG	1	0	40.8296	1	41	0	0	281	30	432	46	0.650463	16000	14.2	206	22	38	0.707357	1	93	0	4.5	13	38.8	R5	DM		0
234	1	CRF24_BG	1	0	40.8296	1	41	0	0	301	28	484	45	0.621901	0	14.8	266	23	44	0.534446	0.9	106	0	2.8	6	38.8	R5	DM		0
234	1	CRF24_BG	1	0	40.8296	1	41	0	0	288	30	404	42	0.712871	0	14.2	270	26	49	0.577778	1.02	90	0	2.8	6	38.8	R5	DM		0
234	1	CRF24_BG	1	0	40.8296	1	41	0	0	301	24	490	39	0.614286	0	14.3	290	33	45	0.729421	1.1	82	0	6	2.8	38.8	R5	DM		0
235	1	B	0	0	29.117	1	29	0.53	1	10	2	332	62	0.0301205	310000	12.4	155	38	44	1.07615	0.88	106	0	30.1	53	52.1	R5	DM		0
235	1	B	0	0	29.117	1	29	0.53	1	80	9	561	63	0.142602	0	15	153	6	36	0.189542	0.8	110	0	10.8	28	52.1	R5	DM		0
235	1	B	0	0	29.117	1	29	0.53	1	187	15	511	41	0.365949	0	15	167	26	39	0.747904	1.04	95	0	3.7	10	52.1	R5	DM		0
235	1	B	0	0	29.117	1	29	0.53	1	261	20	640	49	0.407813	0	16.3	192	37	51	0.836521	0.99	100	0	6	2.8	52.1	R5	DM		0
236	1	B	0	0	50.2067	1	50	0.31	1	23	4	325	56	0.0707692	150000	11	101	75	66	4.58912	0.7	110	0	73.4	102	82	R5	R5		0
236	1	B	0	0	50.2067	1	50	0.31	1	132	10	770	58	0.171429	150000	13.7	107	35	55	2.20533	1.2	70	0	29.2	52	82	R5	R5		0
236	1	B	0	0	50.2067	1	50	0.31	1	154	14	574	52	0.268293	0	16	113	31	62	1.77688	1	87	0	10.8	28	82	R5	R5		0
236	1	B	0	0	50.2067	1	50	0.31	1	105	6	1140	65	0.0921053	900000	14.4	119	88	37	6.32176	0.95	92	0	61	38	82	R5	R5		0
237	1	B	0	0	32.9637	3	33	0.61	1	536	36	700	47	0.765714	14000	14.2	211	712	30	20.3083	0.89	112	0	13.1	32	78.2	R5	R5		0
237	1	B	0	0	32.9637	3	33	0.61	1	413	36	539	47	0.766234	0	13.4	176	14	9	0.901515	0.83	115	0	5.5	16	78.2	R5	R5		0
237	1	B	0	0	32.9637	3	33	0.61	1	427	31	565	41	0.755752	0	13.7	203	20	21	0.752475	0.92	107	0	5.5	16	78.2	R5	R5		0
237	1	B	0	0	32.9637	3	33	0.61	1	475	41	476	42	0.997899	0	14.2	211	18	18	0.723863	0.97	99	0	6	2.8	78.2	R5	R5		0
238	1	B	0	0	50.8802	2	51	1.07	1	23	10	99	43	0.232323	97000	10.5	190	15	25	0.803372	0.71	109	0	47	70	17.5	R5	DM	C3	0
238	1	B	0	0	50.8802	2	51	1.07	1	162	10	992	61	0.163306	0	15	234	21	29	0.849913	0.8	103	0	7.8	22	17.5	R5	DM	C3	0
238	1	B	0	0	50.8802	2	51	1.07	1	389	16	1216	50	0.319901	0	15.2	286	14	23	0.520557	0.6	116	0	6.2	18	17.5	R5	DM	C3	0
238	1	B	0	0	50.8802	2	51	1.07	1	519	20	1168	45	0.444349	0	15.8	303	19	39	0.522134	0.7	109	0	12	4.2	17.5	R5	DM	C3	0
239	1	BF	1	0	37.3826	3	37	0.3	1	291	20	758	523	0.383905	1000	15.1	235	34	48	0.780657	1.05	90	0	4.5	13	11.4	R5	DM		0
239	1	BF	1	0	37.3826	3	37	0.3	1	581	35	664	40	0.875	0	13.6	217	23	47	0.587493	0.97	99	0	3.7	10	11.4	R5	DM		0
239	1	BF	1	0	37.3826	3	37	0.3	1	419	23	802	44	0.522444	0	15.3	209	15	33	0.474757	1.19	77	0	2.8	6	11.4	R5	DM		0
239	1	BF	1	0	37.3826	3	37	0.3	1	430	29	624	42	0.689103	0	15.1	210	28	52	0.72111	1.25	72	0	6	2.8	11.4	R5	DM		0
240	1	B	0	0	40.5859	3	40	0.53	1	438	26	926	55	0.473002	140000	14.6	185	31	69	0.81873	0.62	114	0	6.9	20	46	R5	DM		0
240	1	B	0	0	40.5859	3	40	0.53	1	532	33	662	41	0.803625	0	13.7	238	19	34	0.561334	0.68	109	0	3.7	10	46	R5	DM		0
240	1	B	0	0	40.5859	3	40	0.53	1	588	36	604	37	0.97351	0	15.5	227	119	92	2.2955	0.71	115	0	2.8	6	46	R5	DM		0
240	1	B	0	0	40.5859	3	40	0.53	1	583	34	480	28	1.21458	0	15.2	200	22	61	0.605614	0.64	119	0	0	1.8	46	R5	DM		0
241	1	B	0	0	61.3771	0	61	2.2	1	275	18	1056	69	0.260417	110000	13.5	248	28	25	1.38594	0.69	102	0	20.4	42	13.8	R5	DM		0
241	1	B	0	0	61.3771	0	61	2.2	1	394	25	1057	678	0.372753	0	14.8	372	18	26	0.578859	0.72	100	0	6.2	18	13.8	R5	DM		0
241	1	B	0	0	61.3771	0	61	2.2	1	659	29	1409	62	0.467708	0	14.9	349	23	31	0.73386	0.66	103	0	4.2	12	13.8	R5	DM		0
241	1	B	0	0	61.3771	0	61	2.2	1	373	28	826	62	0.451574	0	11.3	310	17	20	0.772525	0.8	94	0	40	18.8	13.8	R5	DM		0
242	1	B	0	0	21.6372	1	22	0.07	0	77	6	686	62	0.112245	19000	14.3	264	37	95	0.311127	0.6	100	0	15.1	35	0.9	X4	X4		0
242	1	B	0	0	21.6372	1	22	0.07	0																	0.9	X4	X4		0
242	1	B	0	0	21.6372	1	22	0.07	0																	0.9	X4	X4		0
242	1	B	0	0	21.6372	1	22	0.07	0																	0.9	X4	X4		0
243	1	B	0	0	42.1903	0	42	1.61	1	20	6	194	57	0.103093	620000	9.1	169	59	40	2.32888	0.59	124	0	62.7	87	68.6	R5	R5	C3	0
243	1	B	0	0	42.1903	0	42	1.61	1	209	19	452	41	0.462389	0	12.9	158	27	31	1.28907	0.76	113	0	5.5	16	68.6	R5	R5	C3	0
243	1	B	0	0	42.1903	0	42	1.61	1																	68.6	R5	R5	C3	0
243	1	B	0	0	42.1903	0	42	1.61	1																	68.6	R5	R5	C3	0
244	2	CRF02_AG	1	1	25.7823	0	26	0.55	1	141	12	847	72	0.16647	20000	9	253	37	32	0.666544	0.8	99	0	32.1	55	9.9	X4	DM		0
244	2	CRF02_AG	1	1	25.7823	0	26	0.55	1																	9.9	X4	DM		0
244	2	CRF02_AG	1	1	25.7823	0	26	0.55	1																	9.9	X4	DM		0
244	2	CRF02_AG	1	1	25.7823	0	26	0.55	1																	9.9	X4	DM		0
245	2	CRF02_AG	1	1	27.4716	0	27	0.94	1	138	12	809	70	0.170581	70000	9	297	62	56	0.766346	1	76	0	32.1	55	13	R5	DM		0
245	2	CRF02_AG	1	1	27.4716	0	27	0.94	1	95	7	1119	82	0.0848972	34000	8.2	195	123	78	2.14262	13.2	3	0	75.2	105	13	R5	DM		0
245	2	CRF02_AG	1	1	27.4716	0	27	0.94	1	96	3	1300	87	0.0738462	260000	9.9	138	81	53	2.49937	12	5	0	78.8	112	13	R5	DM		0
245	2	CRF02_AG	1	1	27.4716	0	27	0.94	1	394	17	579	25	0.680484	0	10.5	123	31	20	1.8034	9.07	5	0	60	37	13	R5	DM		0
246	1	B	0	0	28.668	1	29	0.15	0	206	19	489	45	0.421268	240000	14.6	151	712	24	27.5928	0.98	104	0	22.9	45	19.4	R5	DM		0
246	1	B	0	0	28.668	1	29	0.15	0	223	16	657	47	0.339422	0	14.5	217	22	25	0.588018	1	101	0	2.8	6	19.4	R5	DM		0
246	1	B	0	0	28.668	1	29	0.15	0	219	18	536	44	0.408582	0	15.2	222	45	43	0.896444	1.15	86	0	2.8	6	19.4	R5	DM		0
246	1	B	0	0	28.668	1	29	0.15	0	413	37	323	29	1.27864	0	14.8	213	21	31	0.531227	0.96	105	0	6	2.8	19.4	R5	DM		0
247	1	B	0	0	28.3915	1	28	0	0	398	20	517	26	0.769826	12000	14.1	246	25	34	0.494828	0.75	124	0	4.5	13	44.5	R5	DM	A2	0
247	1	B	0	0	28.3915	1	28	0	0	510	30	544	32	0.9375	0	14.5	236	21	24	0.526744	0.82	120	0	1.8	0	44.5	R5	DM	A2	0
247	1	B	0	0	28.3915	1	28	0	0	492	31	428	27	1.14953	0	13.8	233	18	16	0.560086	0.69	128	0	5.5	16	44.5	R5	DM	A2	0
247	1	B	0	0	28.3915	1	28	0	0	620	33	602	32	1.0299	0	14.8	225	22	33	0.510628	0.78	121	0	0	1.8	44.5	R5	DM	A2	0
248	1	B	0	0	42.6393	1	43	0.07	0	368	23	560	35	0.657143	72000	16.7	235	46	72	0.983634	0.85	107	0	4.5	13	3.8	X4	X4		0
248	1	B	0	0	42.6393	1	43	0.07	0	382	26	367	25	1.04087	0	16.6	226	20	28	0.719136	0.79	110	0	2.8	6	3.8	X4	X4		0
248	1	B	0	0	42.6393	1	43	0.07	0	417	24	417	28	1	0	16.4	257	28	38	0.759979	0.94	99	0	2.8	6	3.8	X4	X4		0
248	1	B	0	0	42.6393	1	43	0.07	0																	3.8	X4	X4		0
249	1	B	0	0	31.8741	1	32	0	0	623	22	1729	61	0.360324	98000	14.1	191	27	67	0.550466	0.82	117	0	3	7	5	X4	DM		0
249	1	B	0	0	31.8741	1	32	0	0	748	27	1496	54	0.5	0	14.8	191	19	31	0.625327	0.85	115	0	1.8	0	5	X4	DM		0
249	1	B	0	0	31.8741	1	32	0	0	858	34	883	35	0.971687	0	14.3	166	14	15	0.762153	0.81	115	0	1.8	0	5	X4	DM		0
249	1	B	0	0	31.8741	1	32	0	0	1042	36	1274	44	0.817896	0	14.5	174	14	16	0.724138	0.67	124		0	1.8	5	X4	DM		0
250	1	B	0	1	29.013	0	29	0.6	1	19	3	366	55	0.0519126	550000	11.2	251	16	35	0.312611	0.7	117	0	42	65	76	R5	R5		0
250	1	B	0	1	29.013	0	29	0.6	1	162	9	1049	58	0.154433	0	13.2	285	17	29	0.32122	0.6	123	0	6.9	20	76	R5	R5		0
250	1	B	0	1	29.013	0	29	0.6	1	484	19	1401	55	0.345468	0	12.4	274	15	24	0.33524	0.7	116	0	5.5	16	76	R5	R5		0
250	1	B	0	1	29.013	0	29	0.6	1	401	22	821	45	0.488429	0	12.4	318	22	28	0.405302	0.59	122	0	16	5.5	76	R5	R5		0
251	1	B	0	0	49.7276	1	50	1.68	1	250	21	585	49	0.42735	23000	13.5	227	34	36	1.24136	1.05	83	0	15.1	35	9.6	X4	DM	B2	0
251	1	B	0	0	49.7276	1	50	1.68	1	334	26	694	54	0.481268	0	15.1	257	34	49	0.944969	1.24	67	0	6.2	18	9.6	X4	DM	B2	0
251	1	B	0	0	49.7276	1	50	1.68	1																	9.6	X4	DM	B2	0
251	1	B	0	0	49.7276	1	50	1.68	1																	9.6	X4	DM	B2	0
252	1	B	0	1	56.668	0	57	0	0	609	33	868	47	0.701613	170	13.9	260	20	30	0.795855	0.73	91	0	7.8	22	14.4	R5	DM		0
252	1	B	0	1	56.668	0	57	0	0	564	44	449	35	1.25612	0	13.2	219	30	60	1.02572	0.76	87	0	7.8	22	14.4	R5	DM		0
252	1	B	0	1	56.668	0	57	0	0	453	33	632	46	0.716772	0	13.2	229	32	46	1.21559	0.65	97	0	10.8	28	14.4	R5	DM		0
252	1	B	0	1	56.668	0	57	0	0	589	34	641	37	0.918877	0	13.6	211	24	35	1.15358	0.69	95	0	22	7.8	14.4	R5	DM		0
253	1	BC	1	0	25.013	1	25	0.38	1	588	28	1009	48	0.582755	8700	16	212	712	36	14.001	1.03	101	0	13.1	32	97.8	R5	R5		0
253	1	BC	1	0	25.013	1	25	0.38	1	480	26	758	41	0.633245	0	16.3	208	41	49	0.788462	1.11	92	0	2.8	6	97.8	R5	R5		0
253	1	BC	1	0	25.013	1	25	0.38	1	757	41	369	20	2.05149	0	17	265	25	27	0.508359	1.07	93	0	1.8	0	97.8	R5	R5		0
253	1	BC	1	0	25.013	1	25	0.38	1	635	36	582	33	1.09107	0	15.7	196	29	29	0.796785	1.11	89	0	0	1.8	97.8	R5	R5		0
254	1	B	0	0	37.5797	0	38	0.5	1	6	1	301	45	0.0199336	230000	14.4	391	38	149	0.299204	1.1	85	0	21.2	43	84.3	R5	R5		0
254	1	B	0	0	37.5797	0	38	0.5	1	151	14	486	45	0.3107	0	14.3	303	17	45	0.317822	0.8	113	0	3.7	10	84.3	R5	R5		0
254	1	B	0	0	37.5797	0	38	0.5	1	280	21	494	37	0.566802	0	14.6	410	14	33	0.225876	0.8	112	0	2.8	6	84.3	R5	R5		0
254	1	B	0	0	37.5797	0	38	0.5	1	254	20	520	41	0.488462	0	13.7	209	20	63	0.470195	0.84	109	0	16	5.5	84.3	R5	R5		0
255	1	B	0	0	29.514	1	29	0	0	461	22	1154	55	0.39948	630000	15.8	171	23	61	0.508271	0.91	84	0	6.9	20	10.2	R5	DM		0
255	1	B	0	0	29.514	1	29	0	0	485	27	845	47	0.573964	0	15.6	267	15	36	0.280899	1.01	74	0	2.8	6	10.2	R5	DM		0
255	1	B	0	0	29.514	1	29	0	0	581	24	1163	48	0.49957	0	17.7	265	13	30	0.277651	1.02	73	0	1.8	0	10.2	R5	DM		0
255	1	B	0	0	29.514	1	29	0	0	756	37	940	46	0.804255	0	17.1	234	17	31	0.417544	0.95	105	0	0	1.8	10.2	R5	DM		0
256	1	B	0	0	22.6475	3	23	0	0	398	15	1380	52	0.288406	270000	13.9	291	51	100	0.396915	0.87	120	0	11.9	30	5.7	X4	DM		0
256	1	B	0	0	22.6475	3	23	0	0	413	25	627	38	0.658692	0	13.9	304	21	44	0.239523	0.71	120	0	5.5	16	5.7	X4	DM		0
256	1	B	0	0	22.6475	3	23	0	0	589	27	720	33	0.818056	0	14.4	327	21	49	0.220183	0.83	129	0	1.8	0	5.7	X4	DM		0
256	1	B	0	0	22.6475	3	23	0	0	431	27	575	36	0.749565	0	13.2	328	21	33	0.27863	0.54	120	0	16	5.5	5.7	X4	DM		0
257	2	A1	1	0	37.9849	0	38	0.69	1	37	6	259	52	0.142857	5300	10.1	13	15	29	8.1388	1.13	80	1	63.5	88	16.6	R5	DM		1
257	2	A1	1	0	37.9849	0	38	0.69	1	121	14	557	64	0.217235	0	13	23	31	131	4.47488	1.57	55	1	33	56	16.6	R5	DM		1
257	2	A1	1	0	37.9849	0	38	0.69	1	77	10	457	59	0.16849	0	13.7	63	42	82	2.87122	1.75	48	0	27.3	50	16.6	R5	DM		1
257	2	A1	1	0	37.9849	0	38	0.69	1	105	15	365	52	0.287671	0	12.6	50	57	83	5.00525	1.27	70	1	50	27.3	16.6	R5	DM		1
258	2	G	1	0	38.2313	0	38	0.07	0	129	14	462	50	0.279221	24000	14.2	127	19	20	1.27895	0.68	121	0	5.8	17	95.8	R5	R5		0
258	2	G	1	0	38.2313	0	38	0.07	0	286	23	622	50	0.459807	0	12.9	140	17	21	1.00692	0.83	112	0	5.5	16	95.8	R5	R5		0
258	2	G	1	0	38.2313	0	38	0.07	0	359	25	748	52	0.479947	0	13.7	192	17	20	0.772142	0.95	100	0	5.5	16	95.8	R5	R5		0
258	2	G	1	0	38.2313	0	38	0.07	0	604	27	1163	52	0.519347	0	13.7	173	16	13	1.02604	0.84	110	0	10	3.7	95.8	R5	R5		0
259	1	B	0	0	46.8775	0	47	0.78	1	321	21	706	46	0.454674	490000	14.1	218	35	58	0.988239	1	89	0	6.9	20	43	R5	DM		0
259	1	B	0	0	46.8775	0	47	0.78	1	241	20	579	48	0.416235	0	13.6	142	26	32	1.52128	0.9	101	0	7.8	22	43	R5	DM		0
259	1	B	0	0	46.8775	0	47	0.78	1	338	22	677	44	0.499261	0	13.6	270	25	39	0.711681	0.83	104	0	5.5	16	43	R5	DM		0
259	1	B	0	0	46.8775	0	47	0.78	1	408	23	745	42	0.547651	0	13.5	245	25	37	0.821995	0.92	97	0	16	5.5	43	R5	DM		0
260	1	B	0	0	42.3847	1	41	0.2	0	296	31	373	39	0.793566	2400	15.8	133	22	37	1.1526	0.87	107	0	4.5	13	2.9	X4	X4		0
260	1	B	0	0	42.3847	1	41	0.2	0	545	33	640	39	0.851562	0	17.2	151	19	39	0.84624	0.93	102	0	1.8	0	2.9	X4	X4		0
260	1	B	0	0	42.3847	1	41	0.2	0	581	41	477	33	1.21803	0	15.9	132	23	37	1.23175	0.75	113	0	1.8	0	2.9	X4	X4		0
260	1	B	0	0	42.3847	1	41	0.2	0	522	36	420	29	1.24286	0	174	162	21	37	0.937683	0.8	109	0	0	1.8	2.9	X4	X4		0
261	2	CRF02_AG	1	1	40.9692	0	41	1	1	366	25	674	46	0.543027	1700	10.5	165	712	23	36.8629	0.8	92	0	37	60	82.9	R5	R5		0
261	2	CRF02_AG	1	1	40.9692	0	41	1	1	420	28	496	33	0.846774	0	9.4	226	29	22	1.12166	0.75	99	0	22	44	82.9	R5	R5		0
261	2	CRF02_AG	1	1	40.9692	0	41	1	1	523	24	676	31	0.773669	0	12.7	231	22	27	0.7698	0.91	78	0	3.7	10	82.9	R5	R5		0
261	2	CRF02_AG	1	1	40.9692	0	41	1	1	563	27	688	33	0.818314	0	11.3	253	22	18	0.881321	0.89	80	0	22	7.8	82.9	R5	R5		0
262	2	CRF06_cpx	1	1	22.1081	0	22	0.7	1	176	10	1006	57	0.17495	24000	10.4	174	45	47	0.834001	0.7	95	0	18	39	33	R5	DM		0
262	2	CRF06_cpx	1	1	22.1081	0	22	0.7	1																	33	R5	DM		0
262	2	CRF06_cpx	1	1	22.1081	0	22	0.7	1																	33	R5	DM		0
262	2	CRF06_cpx	1	1	22.1081	0	22	0.7	1																	33	R5	DM		0
263	1	B	0	0	46.3272	0	46	0.76	1	106	8	968	73	0.109504	2200000	14.3	184	21	41	0.825744	0.95	95	0	8.7	24	2.6	X4	X4		0
263	1	B	0	0	46.3272	0	46	0.76	1	300	14	1392	65	0.215517	0	16.2	258	12	39	0.350048	0.95	95	0	2.8	6	2.6	X4	X4		0
263	1	B	0	0	46.3272	0	46	0.76	1	348	13	1929	72	0.180404	0	15.6	224	20	40	0.663514	0.96	93	0	2.8	6	2.6	X4	X4		0
263	1	B	0	0	46.3272	0	46	0.76	1	454	14	2175	77	0.208736	0	15.5	251	16	31	0.549549	0.84	103	0	6	2.8	2.6	X4	X4		0
264	1	B	0	0	39.989	1	39	0.46	1	504	23	405	59	1.24444	5700	15.9	165	24	54	0.791537	1.06	88	0	3	7	40.1	R5	DM		0
264	1	B	0	0	39.989	1	39	0.46	1	699	24	1632	56	0.428309	0	16.2	167	21	34	0.862628	0.99	95	0	1.8	0	40.1	R5	DM		0
264	1	B	0	0	39.989	1	39	0.46	1	583	28	958	46	0.608559	0	15.7	165	23	28	1.08006	1.03	90	0	1.8	0	40.1	R5	DM		0
264	1	B	0	0	39.989	1	39	0.46	1	869	27	1611	50	0.539417	0	16.3	167	31	65	0.967025	1.24	72	0	0	1.8	40.1	R5	DM		0
265	1	B	0	0	36.3915	3	36	0.53	1	63	8	469	59	0.134328	82000	11.9	119	23	44	1.06036	0.65	125	0	34	57	1.1	X4	X4	C3	0
265	1	B	0	0	36.3915	3	36	0.53	1	315	16	1046	53	0.301147	0	16.1	189	14	25	0.533333	0.78	116	0	2.8	6	1.1	X4	X4	C3	0
265	1	B	0	0	36.3915	3	36	0.53	1	543	23	1133	48	0.479259	0	17.1	185	16	21	0.698297	0.71	120	0	1.8	0	1.1	X4	X4	C3	0
265	1	B	0	0	36.3915	3	36	0.53	1	539	28	829	43	0.650181	0	15.9	215	23	38	0.659449	0.75	116		0	1.8	1.1	X4	X4	C3	0
266	1	B	0	0	46.1547	1	46	0.15	0	322	23	798	57	0.403509	23789	15.5	231	14	24	0.570987	0.97	93	0	4.5	13	11.5	R5	DM		0
266	1	B	0	0	46.1547	1	46	0.15	0	352	25	789	56	0.446134	0	15.8	231	18	19	0.822321	1.04	85	0	2.8	6	11.5	R5	DM		0
266	1	B	0	0	46.1547	1	46	0.15	0	383	27	809	57	0.473424	0	15.4	212	14	20	0.694025	1.07	82	0	2.8	6	11.5	R5	DM		0
266	1	B	0	0	46.1547	1	46	0.15	0	489	32	718	47	0.681058	0	15.6	222	16	23	0.721347	0.97	91	0	6	2.8	11.5	R5	DM		0
267	1	B	0	1	25.1362	0	25	0.3	1	351	17	1178	57	0.297963	160000	13.2	84	26	31	1.39738	0.51	130	0	11.9	30	22.6	R5	DM		0
267	1	B	0	1	25.1362	0	25	0.3	1	704	33	854	40	0.824356	0	14.1	150	15	27	0.481125	0.71	118	0	1.8	0	22.6	R5	DM		0
267	1	B	0	1	25.1362	0	25	0.3	1	287	16	845	47	0.339645	0	14	145	18	29	0.599348	0.68	110	0	2.8	6	22.6	R5	DM		0
267	1	B	0	1	25.1362	0	25	0.3	1	524	32	689	42	0.760522	0	11.9	116	114	120	2.42226	0.39	144	0	28	10.8	22.6	R5	DM		0
268	1	CRF02_AG	1	1	40.0274	3	40	0.5	1	277	15	1147	62	0.2415	31000	14.5	198	15	35	0.512565	0.77	96	0	4.5	13	81.4	R5	R5		0
268	1	CRF02_AG	1	1	40.0274	3	40	0.5	1	189	13	686	47	0.27551	0	14.2	212	12	18	0.547007	0.8	92	0	3.7	10	81.4	R5	R5		0
268	1	CRF02_AG	1	1	40.0274	3	40	0.5	1	411	22	767	41	0.535854	0	13.3	244	11	19	0.424043	0.68	109	0	5.5	16	81.4	R5	R5		0
268	1	CRF02_AG	1	1	40.0274	3	40	0.5	1	449	27	665	40	0.675188	0	13.9	222	17	28	0.607808	0.75	98	0	16	5.5	81.4	R5	R5		0
269	1	B	0	0	26.2478	1	26	0.2	0	269	14	1019	53	0.263984	55000	15.3	339	26	48	0.290566	0.76	126	0	4.5	13	63.2	R5	R5	A2	0
269	1	B	0	0	26.2478	1	26	0.2	0	351	20	900	51	0.39	0	15.5	359	18	23	0.271824	0.95	110	0	2.8	6	63.2	R5	R5	A2	0
269	1	B	0	0	26.2478	1	26	0.2	0																	63.2	R5	R5	A2	0
269	1	B	0	0	26.2478	1	26	0.2	0																	63.2	R5	R5	A2	0
270	1	BC	1	0	28.2519	1	28	0.3	1	458	23	758	38	0.604222	8000	15.2	204	25	36	0.57704	0.94	110	0	4.5	13	96.1	R5	R5	A2	0
270	1	BC	1	0	28.2519	1	28	0.3	1	835	36	603	26	1.38474	0	14.6	226	33	70	0.506121	0.93	111	0	1.8	0	96.1	R5	R5	A2	0
270	1	BC	1	0	28.2519	1	28	0.3	1	753	37	732	36	1.02869	0	14.4	221	22	38	0.468313	0.98	104	0	1.8	0	96.1	R5	R5	A2	0
270	1	BC	1	0	28.2519	1	28	0.3	1																	96.1	R5	R5	A2	0
271	1	B	0	1	32.3313	0	32	0.92	1	258	21	690	56	0.373913	25000	12.2	175	56	48	1.49332	0.53	125	0	11.3	29	42.6	R5	DM		0
271	1	B	0	1	32.3313	0	32	0.92	1	323	29	412	37	0.783981	0	12.7	160	23	37	0.779868	0.53	125	0	5.5	16	42.6	R5	DM		0
271	1	B	0	1	32.3313	0	32	0.92	1	430	36	334	28	1.28743	0	12.6	194	24	32	0.721686	0.43	134	0	5.5	16	42.6	R5	DM		0
271	1	B	0	1	32.3313	0	32	0.92	1	387	32	375	31	1.032	0	12.7	197	20	33	0.600877	0.55	122	0	16	5.5	42.6	R5	DM		0
272	1	B	0	0	37.7796	3	38	0	0	427	18	1282	54	0.333073	14000	14.8	236	712	51	15.9603	0.88	109	0	17.3	38	38.3	R5	DM	A2	0
272	1	B	0	0	37.7796	3	38	0	0	380	19	1082	54	0.351201	0	15.2	220	21	3	2.09421	0.98	97	0	4.2	12	38.3	R5	DM	A2	0
272	1	B	0	0	37.7796	3	38	0	0	419	32	530	41	0.790566	0	15.1	219	21	34	0.641358	0.94	102	0	2.8	6	38.3	R5	DM	A2	0
272	1	B	0	0	37.7796	3	38	0	0	549	31	780	44	0.703846	0	15.1	220	21	32	0.674966	1.08	85	0	0	1.8	38.3	R5	DM	A2	0
273	1	F1	1	0	22.4969	1	22	0.2	0	276	21	711	54	0.388186	390000	13.8	72	53	96	1.69017	0.75	130	0	15.8	36	70.7	R5	R5		0
273	1	F1	1	0	22.4969	1	22	0.2	0	288	20	764	53	0.376963	0	15.1	233	14	20	0.309019	0.67	135	0	2.8	6	70.7	R5	R5		0
273	1	F1	1	0	22.4969	1	22	0.2	0	621	27	1036	45	0.599421	0	16.8	275	15	21	0.273764	0.6	142	0	1.8	0	70.7	R5	R5		0
273	1	F1	1	0	22.4969	1	22	0.2	0	674	32	925	44	0.728649	0	15.5	88	12	18	0.771389	0.64	137	0	0	1.8	70.7	R5	R5		0
274	1	B	0	0	51.332	3	51	0	0	831	52	415	26	2.00241	54000	14.1	158	19	31	1.10867	0.89	99	0	6.5	19	36.5	R5	DM		0
274	1	B	0	0	51.332	3	51	0	0	407	25	248	52	1.64113	0	14	199	16	20	0.934879	0.83	101	0	6.2	18	36.5	R5	DM		0
274	1	B	0	0	51.332	3	51	0	0	425	27	756	48	0.562169	0	14.9	179	17	26	0.987154	0.76	104	0	6.2	18	36.5	R5	DM		0
274	1	B	0	0	51.332	3	51	0	0	704	34	1056	51	0.666667	0	14.9	179	22	26	1.3016	0.79	102	0	12	4.2	36.5	R5	DM		0
275	1	B	0	0	29.2019	0	29	1.33	1	175	21	477	57	0.366876	120000	13.9	167	33	71	0.684825	0.9	115	0	14.4	34	44.2	R5	DM		0
275	1	B	0	0	29.2019	0	29	1.33	1	228	24	476	54	0.478992	0	13.8	210	24	64	0.414286	0.78	122	0	5.5	16	44.2	R5	DM		0
275	1	B	0	0	29.2019	0	29	1.33	1	341	26	682	52	0.5	0	14.9	192	55	144	0.716146	0.74	124	0	2.8	6	44.2	R5	DM		0
275	1	B	0	0	29.2019	0	29	1.33	1	293	23	688	54	0.425872	0	14.3	184	43	79	0.815077	1.04	95	0	6	2.8	44.2	R5	DM		0
276	1	B	0	0	52.8241	1	52	0.1	0	520	24	1410	65	0.368794	37000	12.3	206	26	26	1.30753	1.1	77	0	11.3	29	59.2	R5	DM		0
276	1	B	0	0	52.8241	1	52	0.1	0	263	13	1480	73	0.177703	0	13.9	252	19	37	0.681734	0.97	89	0	10.8	28	59.2	R5	DM		0
276	1	B	0	0	52.8241	1	52	0.1	0	228	17	898	67	0.253898	0	13.5	242	21	32	0.859047	1.09	77	0	10.8	28	59.2	R5	DM		0
276	1	B	0	0	52.8241	1	52	0.1	0	410	20	1417	69	0.289344	0	14	210	24	25	1.30286	0.95	88	0	18	6.2	59.2	R5	DM		0
277	1	B	0	0	39.7481	1	40	0.46	1	307	16	1055	55	0.290995	16000	14.1	163	25	51	0.853658	0.66	99	0	4.5	13	24	R5	DM		0
277	1	B	0	0	39.7481	1	40	0.46	1	339	26	509	39	0.666012	0	14.1	197	26	33	0.918989	0.7	95	0	2.8	6	24	R5	DM		0
277	1	B	0	0	39.7481	1	40	0.46	1																	24	R5	DM		0
277	1	B	0	0	39.7481	1	40	0.46	1																	24	R5	DM		0
278	1	B	0	0	27.3265	1	25	0.53	1	365	16	1529	67	0.238718	29000	14.3	181	16	40	0.38194	0.81	123	0	4.5	13	91	R5	R5		0
278	1	B	0	0	27.3265	1	25	0.53	1																	91	R5	R5		0
278	1	B	0	0	27.3265	1	25	0.53	1																	91	R5	R5		0
278	1	B	0	0	27.3265	1	25	0.53	1																	91	R5	R5		0
279	1	B	0	0	29.1773	1	29	0	0	484	24	746	37	0.648794	110000	15.1	214	22	33	0.522152	0.81	120	0	6.9	20	83	R5	R5		0
279	1	B	0	0	29.1773	1	29	0	0	398	24	764	46	0.520942	0	14.6	273	31	36	0.54884	0.86	117	0	2.8	6	83	R5	R5		0
279	1	B	0	0	29.1773	1	29	0	0	417	26	738	46	0.565041	0	15.2	290	25	49	0.369458	0.98	103	0	2.8	6	83	R5	R5		0
279	1	B	0	0	29.1773	1	29	0	0	506	30	759	45	0.666667	0	15.4	268	28	52	0.449142	1.02	97	0	0	1.8	83	R5	R5		0
280	1	B	0	0	36.4271	1	36	0.4	1	54	3	911	56	0.0592755	34000	13.8	310	32	61	0.481446	1	96	0	22.9	45	1.7	X4	X4		0
280	1	B	0	0	36.4271	1	36	0.4	1	151	6	1535	61	0.0983713	0	15.7	297	25	40	0.492442	1.1	86	0	3.7	10	1.7	X4	X4		0
280	1	B	0	0	36.4271	1	36	0.4	1	217	8	1547	57	0.140271	0	14	301	23	37	0.464796	0.9	109	0	2.8	6	1.7	X4	X4		0
280	1	B	0	0	36.4271	1	36	0.4	1	191	10	1052	55	0.181559	0	14.2	292	15	34	0.334775	0.97	99	0	10	3.7	1.7	X4	X4		0
281	1	B	0	1	16.3915	3	16	0	0	713	33	866	41	0.823326	2500	11.9	180	712	29	12.04	0.58	136	0	31.1	54	10.5	R5	DM		0
281	1	B	0	1	16.3915	3	16	0	0	512	31	628	38	0.815287	0	12.9	271	13	19	0.187088	0.69	128	0	3.7	10	10.5	R5	DM		0
281	1	B	0	1	16.3915	3	16	0	0	595	38	564	36	1.05496	0	13.7	318	19	30	0.196353	0.64	130	0	3.7	10	10.5	R5	DM		0
281	1	B	0	1	16.3915	3	16	0	0	456	33	512	37	0.890625	0	10.5	210	31	23	0.584833	0.58	134	0	28	10.8	10.5	R5	DM		0
282	1	B	0	0	36.7803	3	37	0.3	1	80	5	1002	67	0.0798403	8300	15.2	166	32	70	0.847438	0.77	116	0	15.1	35	2.9	X4	X4		0
282	1	B	0	0	36.7803	3	37	0.3	1	141	10	481	34	0.293139	0	15.7	215	60	56	1.37981	0.63	118	0	3.7	10	2.9	X4	X4		0
282	1	B	0	0	36.7803	3	37	0.3	1	301	21	401	28	0.750623	0	16.1	208	33	68	0.711865	0.55	116	0	2.8	6	2.9	X4	X4		0
282	1	B	0	0	36.7803	3	37	0.3	1	309	22	623	23	0.495987		15.9	187	27	69	0.660513	0.63	124	0	6	2.8	2.9	X4	X4		0
283	1	B	0	0	49.7823	3	50	0.38	1	564	34	497	30	1.13481	9300	16.5	141	20	24	1.44139	0.91	99	0	6.5	19	23.6	R5	DM	A1	0
283	1	B	0	0	49.7823	3	50	0.38	1	1099	40	1209	44	0.909016	0	15.3	140	28	46	1.47442	1.05	82	0	6.2	18	23.6	R5	DM	A1	0
283	1	B	0	0	49.7823	3	50	0.38	1																	23.6	R5	DM	A1	0
283	1	B	0	0	49.7823	3	50	0.38	1																	23.6	R5	DM	A1	0
284	2	BF	1	0	47.7563	1	48	0.3	1	40	8	237	47	0.168776	25000	10.8	144	39	16	3.2335	0.94	96	0	41	64	13.2	R5	DM		0
284	2	BF	1	0	47.7563	1	48	0.3	1	23	3	527	67	0.0436433	0	13.5	154	22	26	1.3448	1.05	84	0	18	39	13.2	R5	DM		0
284	2	BF	1	0	47.7563	1	48	0.3	1	135	5	1652	61	0.0817191	0	13.8	190	26	25	1.31368	0.88	102	0	6.9	20	13.2	R5	DM		0
284	2	BF	1	0	47.7563	1	48	0.3	1																	13.2	R5	DM		0
285	1	B	0	0	57.1417	0	57	2.8	1	6	1	516	74	0.0116279	280000	12.3	138	31	84	1.40054	0.7	105	0	42	65	76	R5	R5		0
285	1	B	0	0	57.1417	0	57	2.8	1	42	2	1777	83	0.0236353	0	9.3	236	15	23	0.755423	1	83	0	55.7	79	76	R5	R5		0
285	1	B	0	0	57.1417	0	57	2.8	1	277	6	3885	84	0.0712999	0	13.4	272	28	36	0.995098	0.9	94	0	10.8	28	76	R5	R5		0
285	1	B	0	0	57.1417	0	57	2.8	1	306	9	2279	67	0.134269	0	14	186	55	40	2.75849	0.51	118	0	24	8.7	76	R5	R5		0
286	1	B	0	0	25.9055	1	26	0.23	1	266	17	736	47	0.361413	38000	14.2	123	22	20	1.03608	0.87	120	0	4.5	13	21.2	R5	DM	B2	0
286	1	B	0	0	25.9055	1	26	0.23	1	672	34	613	31	1.09625	0	13.9	142	16	19	0.672091	0.85	120	0	3.7	10	21.2	R5	DM	B2	0
286	1	B	0	0	25.9055	1	26	0.23	1	647	34	730	38	0.886301	0	14.3	145	17	19	0.726219	0.61	108	0	1.8	0	21.2	R5	DM	B2	0
286	1	B	0	0	25.9055	1	26	0.23	1																	21.2	R5	DM	B2	0
287	1	B	0	1	51.6085	0	52	0.46	1	539	23	1430	61	0.376923	58000	12.4	207	712	47	25.893	0.71	107	0	31.1	54	38.8	R5	DM		0
287	1	B	0	1	51.6085	0	52	0.46	1	367	24	796	52	0.461055	0	14.2	240	26	30	1.04828	0.69	99	0	6.2	18	38.8	R5	DM		0
287	1	B	0	1	51.6085	0	52	0.46	1	533	29	809	44	0.658838	0	14.4	216	26	31	1.16743	0.73	93	0	4.2	12	38.8	R5	DM		0
287	1	B	0	1	51.6085	0	52	0.46	1	816	36	760	34	1.07368	0	15.1	253	27	28	1.10924	0.74	91	0	12	4.2	38.8	R5	DM		0
288	1	B	0	0	42.2505	1	42	1.38	1	29	7	226	53	0.128319	390000	13.1	181	32	62	0.948653	0.69	117	0	30.1	53	57	R5	DM		0
288	1	B	0	0	42.2505	1	42	1.38	1	136	11	670	54	0.202985	0	15.2	198	27	33	0.99699	0.65	120	0	3.7	10	57	R5	DM		0
288	1	B	0	0	42.2505	1	42	1.38	1	311	18	899	52	0.34594	0	14.5	199	19	29	0.762377	0.66	118	0	2.8	6	57	R5	DM		0
288	1	B	0	0	42.2505	1	42	1.38	1	361	20	940	52	0.384043	0	14.2	187	26	40	0.967285	0.73	113	0	6	2.8	57	R5	DM		0
289	1	BC	1	0	21.0103	1	21	0	0	469	23	1225	60	0.382857	63000	15	206	28	63	0.359793	0.68	136	0	4.5	13	98.6	R5	R5		0
289	1	BC	1	0	21.0103	1	21	0	0	307	17	1014	56	0.302761	0	15.2	267	13	18	0.252475	0.67	136	0	2.8	6	98.6	R5	R5		0
289	1	BC	1	0	21.0103	1	21	0	0	714	33	909	42	0.785479	0	15.5	251	16	23	0.292419	0.7	134	0	1.8	0	98.6	R5	R5		0
289	1	BC	1	0	21.0103	1	21	0	0	816	37	735	33	1.1102	0	15.6	243	15	23	0.296039	0.7	130	0	0	1.8	98.6	R5	R5		0
290	1	CRF12_BF	1	0	40.1342	1	40	0	0	416	20	1123	54	0.370436	150000	15.1	297	26	43	0.535793	0.74	115	0	6.9	20	38.7	R5	DM		0
290	1	CRF12_BF	1	0	40.1342	1	40	0	0	463	24	907	47	0.510474	0	15.4	251	25	46	0.587418	0.82	111	0	2.8	6	38.7	R5	DM		0
290	1	CRF12_BF	1	0	40.1342	1	40	0	0	571	28	939	46	0.608094	0	15.1	277	21	33	0.541086	0.85	108	0	1.8	0	38.7	R5	DM		0
290	1	CRF12_BF	1	0	40.1342	1	40	0	0	626	30	965	46	0.648705	0	15.8	291	21	35	0.51232	0.84	109	0	0	1.8	38.7	R5	DM		0
291	1	B	0	0	46.0205	0	46	0.23	0	448	22	999	49	0.448448	4900	13.3	253	18	32	0.5788	0.82	106	0	8.2	23	78.8	R5	R5		0
291	1	B	0	0	46.0205	0	46	0.23	0	566	23	1157	47	0.489196	0	13.8	296	19	19	0.721574	0.79	105	0	3.7	10	78.8	R5	R5		0
291	1	B	0	0	46.0205	0	46	0.23	0	614	26	779	33	0.78819	0	13.1	314	15	18	0.551723	0.82	103	0	3.7	10	78.8	R5	R5		0
291	1	B	0	0	46.0205	0	46	0.23	0	563	27	866	42	0.650115	0	13.2	284	21	21	0.806791	0.76	106	0	22	7.8	78.8	R5	R5		0
292	1	B	0	0	35.488	3	35	0.38	1	16	2	605	74	0.0264463	230000	12	296	29	23	0.724977	0.7	122	0	30.1	53	84.9	R5	R5		0
292	1	B	0	0	35.488	3	35	0.38	1	194	11	882	50	0.219955	0	14.7	231	31	35	0.816617	0.69	122	0	3.7	10	84.9	R5	R5		0
292	1	B	0	0	35.488	3	35	0.38	1	186	7	1544	58	0.120466	0	16.1	235	24	30	0.671251	0.72	120	0	3.7	10	84.9	R5	R5		0
292	1	B	0	0	35.488	3	35	0.38	1	320	19	708	42	0.451977	0	15.2	199	21	31	0.701273	0.68	122	0	6	2.8	84.9	R5	R5		0
293	1	CRF02_AG	1	0	29.6208	3	30	0	0	854	31	1461	53	0.584531	63000	14.6	197	28	50	0.595393	0.78	122	0	3	7	17.1	R5	DM	A1	0
293	1	CRF02_AG	1	0	29.6208	3	30	0	0																	17.1	R5	DM	A1	0
293	1	CRF02_AG	1	0	29.6208	3	30	0	0																	17.1	R5	DM	A1	0
293	1	CRF02_AG	1	0	29.6208	3	30	0	0																	17.1	R5	DM	A1	0
294	1	B	0	0	29.6318	3	30	1.15	1	668	22	1702	56	0.392479	67000	14.6	186	37	97	0.598495	0.89	115	0	3	7	6.8	X4	DM		0
294	1	B	0	0	29.6318	3	30	1.15	1	855	28	1436	47	0.595404	0	14.6	214	24	40	0.567437	0.99	101	0	1.8	0	6.8	X4	DM		0
294	1	B	0	0	29.6318	3	30	1.15	1	512	18	1110	39	0.461261	0	15.1	153	23	24	1.01262	0.82	117	0	1.8	0	6.8	X4	DM		0
294	1	B	0	0	29.6318	3	30	1.15	1	587	22	1281	48	0.458236	0	15.1	246	23	34	0.54517	0.91	110	0	0	1.8	6.8	X4	DM		0
295	1	B	0	0	32.8268	0	33	0.6	1	7	1	206	38	0.0339806	45000	12.3	367	20	35	0.302384	0.8	117	0	23.7	46	0	X4	X4		0
295	1	B	0	0	32.8268	0	33	0.6	1	69	5	737	53	0.0936228	0	13.5	254	15	30	0.355804	1	98	0	17.3	38	0	X4	X4		0
295	1	B	0	0	32.8268	0	33	0.6	1	265	17	639	41	0.41471	0	13.8	254	13	26	0.331236	0.77	118	0	5.5	16	0	X4	X4		0
295	1	B	0	0	32.8268	0	33	0.6	1	391	24	538	33	0.726766	0	13.3	230	17	28	0.474921	0.67	124	0	16	5.5	0	X4	X4		0
296	1	B	0	0	37.117	0	37	0	0	471	34	402	29	1.17164	420000	14.5	323	19	38	0.354187	0.74	107	0	6.9	20	15	R5	DM		0
296	1	B	0	0	37.117	0	37	0	0	488	39	316	25	1.5443	0	14.7	304	27	48	0.487139	0.77	105	0	2.8	6	15	R5	DM		0
296	1	B	0	0	37.117	0	37	0	0	559	38	382	26	1.46335	0	15.2	360	36	64	0.475	0.74	107	0	1.8	0	15	R5	DM		0
296	1	B	0	0	37.117	0	37	0	0	588	43	355	26	1.65634	0	15.2	357	32	52	0.48478	0.82	101	0	0	1.8	15	R5	DM		0
297	1	B	0	0	24.835	3	25	0	0	620	26	834	35	0.743405	41000	15.6	200	26	32	0.570733	0.99	106	0	3	7	89.1	R5	R5	A1	0
297	1	B	0	0	24.835	3	25	0	0	558	29	616	32	0.905844	0	15.6	166	21	29	0.587289	1.07	96	0	1.8	0	89.1	R5	R5	A1	0
297	1	B	0	0	24.835	3	25	0	0	451	31	524	36	0.860687	0	15.8	175	14	25	0.416	1.11	91	0	2.8	6	89.1	R5	R5	A1	0
297	1	B	0	0	24.835	3	25	0	0																	89.1	R5	R5	A1	0
298	1	B	0	0	52.6571	3	53	0.15	0	250	23	545	50	0.458716	63000	12.6	220	15	31	0.644829	1.09	77	0	15.1	35	33.9	R5	DM		0
298	1	B	0	0	52.6571	3	53	0.15	0	457	37	470	38	0.97234	0	14.8	313	18	47	0.444585	1.37	59	0	8.7	24	33.9	R5	DM		0
298	1	B	0	0	52.6571	3	53	0.15	0	389	34	423	37	0.919622	0	11.8	279	28	52	0.737612	1.11	75	0	18.8	40	33.9	R5	DM		0
298	1	B	0	0	52.6571	3	53	0.15	0	439	32	535	39	0.820561	0	14.4	228	17	25	0.805263	1.21	67	0	18	6.2	33.9	R5	DM		0
299	1	B	0	0	50.9432	0	51	0.92	1	32	10	218	73	0.146789	880000	13.1	97	20	18	2.47576	0.6	116	0	48	71	74.3	R5	R5	C3	0
299	1	B	0	0	50.9432	0	51	0.92	1																	74.3	R5	R5	C3	0
299	1	B	0	0	50.9432	0	51	0.92	1																	74.3	R5	R5	C3	0
299	1	B	0	0	50.9432	0	51	0.92	1																	74.3	R5	R5	C3	0
300	1	B	0	1	38.1574	0	38	0.99	1	561	31	905	50	0.61989	610	13.6	240	16	34	0.436263	0.72	106	0	5.8	17	19.4	R5	DM		0
300	1	B	0	1	38.1574	0	38	0.99	1	422	24	598	34	0.705686	0	12.8	231	15	28	0.490863	0.73	103	0	5.5	16	19.4	R5	DM		0
300	1	B	0	1	38.1574	0	38	0.99	1	531	29	916	50	0.579694	0	13.1	245	16	27	0.515295	0.88	82	0	3.7	10	19.4	R5	DM		0
300	1	B	0	1	38.1574	0	38	0.99	1	637	33	656	34	0.971037	0	12.7	265	10	20	0.354396	0.59	113	0	10	3.7	19.4	R5	DM		0
301	1	B	0	0	41.9055	1	42	2.8	1	449	20	696	31	0.645115	4000000	12.7	196	25	66	0.657936	1	92	0	11.9	30	77.6	R5	R5		0
301	1	B	0	0	41.9055	1	42	2.8	1	962	33	1400	48	0.687143	0	13.1	304	19	30	0.51349	1.08	84	0	3.7	10	77.6	R5	R5		0
301	1	B	0	0	41.9055	1	42	2.8	1	1008	30	1781	53	0.565974	0	13.6	382	21	31	0.444312	0.88	105	0	3.7	10	77.6	R5	R5		0
301	1	B	0	0	41.9055	1	42	2.8	1	1006	32	1447	46	0.695232	0	13.6	272	16	2	1.91335	0.91	102	0	16	5.5	77.6	R5	R5		0
302	1	B	0	0	29.6564	1	30	0.76	1	135	7	1026	53	0.131579	340000	13.9	175	26	27	0.847953	0.92	112	0	14.4	34	59.2	R5	DM	B3	0
302	1	B	0	0	29.6564	1	30	0.76	1	492	29	645	38	0.762791	0	14.5	209	20	23	0.598606	1	101	0	2.8	6	59.2	R5	DM	B3	0
302	1	B	0	0	29.6564	1	30	0.76	1	387	29	507	38	0.763314	0	14.7	206	25	25	0.728155	0.93	110	0	2.8	6	59.2	R5	DM	B3	0
302	1	B	0	0	29.6564	1	30	0.76	1																	59.2	R5	DM	B3	0
303	1	B	0	0	33.525	1	34	0.1	0	152	14	523	48	0.290631	280000	14.3	188	37	85	0.715654	1.3	71	0	8.7	24	17	R5	DM		0
303	1	B	0	0	33.525	1	34	0.1	0	343	19	1011	56	0.339268	0	14.5	228	28	48	0.602673	1.1	87	0	2.8	6	17	R5	DM		0
303	1	B	0	0	33.525	1	34	0.1	0	406	22	1053	57	0.385565	0	14.4	249	23	40	0.496566	1.2	80	0	2.8	6	17	R5	DM		0
303	1	B	0	0	33.525	1	34	0.1	0	597	27	1151	52	0.518679	0	13.7	221	16	34	0.434567	1.2	77	0	10	3.7	17	R5	DM		0
304	1	B	0	0	31.9644	1	32	0.9	1	59	5	906	76	0.0651214	180000	9.7	92	65	80	2.52492	1	99	0	61.8	86	1.7	X4	X4		0
304	1	B	0	0	31.9644	1	32	0.9	1	239	13	1179	64	0.202714	0	14	218	21	34	0.528656	0.8	118	0	2.8	6	1.7	X4	X4		0
304	1	B	0	0	31.9644	1	32	0.9	1	480	21	1213	53	0.395713	0	14.2	238	21	38	0.458037	0.81	117	0	2.8	6	1.7	X4	X4		0
304	1	B	0	0	31.9644	1	32	0.9	1	431	22	1019	52	0.422964	0	14.7	211	23	33	0.626185	0.69	124	0	6	2.8	1.7	X4	X4		0
305	1	B	0	0	30.1875	0	30	0.3	1	1166	37	914	29	1.27571	2400	13.8	215	15	22	0.449024	0.89	115	0	5.8	17	48.9	R5	DM	A1	0
305	1	B	0	0	30.1875	0	30	0.3	1																	48.9	R5	DM	A1	0
305	1	B	0	0	30.1875	0	30	0.3	1																	48.9	R5	DM	A1	0
305	1	B	0	0	30.1875	0	30	0.3	1																	48.9	R5	DM	A1	0
306	1	B	0	0	42.82	3	43	0.23	1	487	30	715	44	0.681119	1100000	15.9	279	19	48	0.420896	0.94	100	0	6.9	20	65.4	R5	R5		0
306	1	B	0	0	42.82	3	43	0.23	1																	65.4	R5	R5		0
306	1	B	0	0	42.82	3	43	0.23	1																	65.4	R5	R5		0
306	1	B	0	0	42.82	3	43	0.23	1																	65.4	R5	R5		0
307	1	B	0	0	40.5558	0	41	0.38	1	189	20	264	28	0.715909	340000	14.6	121	712	59	31.0686	0.64	122	0	26.4	49	43.3	R5	DM		0
307	1	B	0	0	40.5558	0	41	0.38	1	440	24	587	32	0.749574	0	15.2	222	24	37	0.728687	0.88	107	0	2.8	6	43.3	R5	DM		0
307	1	B	0	0	40.5558	0	41	0.38	1	437	27	489	30	0.893661	0	15.4	202	21	29	0.791503	0.79	112	0	2.8	6	43.3	R5	DM		0
307	1	B	0	0	40.5558	0	41	0.38	1	307	22	461	33	0.665944	2300	15.1	194	29	32	1.10987	0.88	106	0	13	4.5	43.3	R5	DM		0
308	1	B	0	0	40.6954	0	41	0.9	1	74	10	359	48	0.206128	2100	12.1	170	20	40	0.757001	0.89	106	0	22.9	45	17.6	R5	DM		0
308	1	B	0	0	40.6954	0	41	0.9	1	355	20	818	46	0.433985	0	15.5	209	35	48	0.991026	1.04	88	0	2.8	6	17.6	R5	DM		0
308	1	B	0	0	40.6954	0	41	0.9	1	479	26	700	38	0.684286	0	15.4	209	23	31	0.810372	0.91	104	0	2.8	6	17.6	R5	DM		0
308	1	B	0	0	40.6954	0	41	0.9	1	543	31	649	37	0.836672	0	16.1	102	25	34	1.76543	0.93	100	0	6	2.8	17.6	R5	DM		0
309	1	B	0	0	62.5462	0	63	0.94	1	31	6	210	41	0.147619	210000	11	167	35	42	2.02268	1.3	58	0	64.3	89	39.6	R5	DM		0
309	1	B	0	0	62.5462	0	63	0.94	1	162	11	545	37	0.297248	0	14.2	265	16	35	0.642955	1.02	78	0	7.8	22	39.6	R5	DM		0
309	1	B	0	0	62.5462	0	63	0.94	1	176	10	739	42	0.23816	0	14.1	326	20	30	0.705655	1.01	78	0	7.8	22	39.6	R5	DM		0
309	1	B	0	0	62.5462	0	63	0.94	1	320	15	1004	47	0.318725	0	15	251	16	29	0.757578	1.07	72	0	6	2.8	39.6	R5	DM		0
310	2	C	1	0	41.8535	0	42	2.1	1	86	5	1293	75	0.066512	400000	11.7	108	21	30	1.48582	0.7	135	0	47	70	28.8	R5	DM		0
310	2	C	1	0	41.8535	0	42	2.1	1	74	5	957	64	0.077325	520000	13.5	118	38	56	1.80741	0.84	125	0	35	58	28.8	R5	DM		0
310	2	C	1	0	41.8535	0	42	2.1	1	208	12	1009	58	0.206145	870	12	150	16	34	0.768314	0.98	109	0	8.2	23	28.8	R5	DM		0
310	2	C	1	0	41.8535	0	42	2.1	1	66	8	408	49	0.161765	63000	13.5	127	48	68	1.97084	0.56	146	0	51	26.3	28.8	R5	DM		0
311	2	C	1	0	48.5038	0	48	0.5	1	298	23	636	49	0.468553	190000	9.7	433	29	29	0.603235	0.8	101	0	35	58	64.1	R5	R5		0
311	2	C	1	0	48.5038	0	48	0.5	1	412	26	682	43	0.604106	0	12.7	267	41	3	4.43284	0.9	87	0	30.1	53	64.1	R5	R5		0
311	2	C	1	0	48.5038	0	48	0.5	1	260	19	534	39	0.486891	0	12	232	21	34	0.776179	0.8	100	0	10.8	28	64.1	R5	R5		0
311	2	C	1	0	48.5038	0	48	0.5	1	383	22	662	38	0.57855	270	12.4	198	50	41	2.01133	0.56	126	0	34	14.4	64.1	R5	R5		0
312	1	B	0	0	53.0431	2	53	1.3	1	48	3	1402	87	0.0342368	130000	12	216	19	17	1.13163	0.83	100	1	47	70	6.9	X4	DM		1
312	1	B	0	0	53.0431	2	53	1.3	1																	6.9	X4	DM		1
312	1	B	0	0	53.0431	2	53	1.3	1																	6.9	X4	DM		1
312	1	B	0	0	53.0431	2	53	1.3	1																	6.9	X4	DM		1
313	2	G	1	1	23.5373	0	24	0.69	1	11	1	807	70	0.0136307	1300000	9.1	271	63	40	0.865163	1.07	84	0	57.5	81	11.9	R5	DM		0
313	2	G	1	1	23.5373	0	24	0.69	1	54	4	984	72	0.054878	1200000	10.6	439	34	35	0.314189	0.62	146	0	41	64	11.9	R5	DM		0
313	2	G	1	1	23.5373	0	24	0.69	1	146	10	715	49	0.204196	0	12.9	295	39	55	0.427831	0.55	151	0	6.9	20	11.9	R5	DM		0
313	2	G	1	1	23.5373	0	24	0.69	1	237	14	832	49	0.284856	0	12.6	351	37	67	0.321957	0.74	130	0	16	5.5	11.9	R5	DM		0
314	1	B	0	0	68.0438	3	68	0.53	1	257	12	1522	71	0.168857	660000	12.4	189	38	41	2.13658	0.78	92	0	40	63	96	R5	R5		0
314	1	B	0	0	68.0438	3	68	0.53	1	409	21	1169	60	0.349872	0	1.4	216	29	37	1.5009	0.88	88	0	53.8	77	96	R5	R5		0
314	1	B	0	0	68.0438	3	68	0.53	1	304	25	670	55	0.453731	0	14.5	197	27	39	1.51431	1.05	72	0	18	39	96	R5	R5		0
314	1	B	0	0	68.0438	3	68	0.53	1	397	23	967	56	0.410548	0	14.5	210	21	22	1.49241	0.84	89	0	39	18	96	R5	R5		0
315	1	B	0	0	44.616	3	45	0.3	1	239	29	488	59	0.489754	78000	13.9	89	15	29	1.39635	0.68	116	0	8.2	23	93.6	R5	R5	C2	0
315	1	B	0	0	44.616	3	45	0.3	1	314	26	701	58	0.447932	0	12.3	163	18	33	0.865048	0.75	111	0	5.5	16	93.6	R5	R5	C2	0
315	1	B	0	0	44.616	3	45	0.3	1	355	16	1333	60	0.266317	0	14.1	213	18	28	0.718665	0.87	104	0	2.8	6	93.6	R5	R5	C2	0
315	1	B	0	0	44.616	3	45	0.3	1	587	28	1262	60	0.465135	0	14.4	235	22	38	0.698588	1.03	87	0	0	1.8	93.6	R5	R5	C2	0
316	1	CRF02_AG	1	0	58.3847	0	58	0.27	1	54	4	1007	74	0.0536246	200000	9.6	469	28	35	0.589183	0.61	109	0	66.6	92	93.9	R5	R5	C3	0
316	1	CRF02_AG	1	0	58.3847	0	58	0.27	1																	93.9	R5	R5	C3	0
316	1	CRF02_AG	1	0	58.3847	0	58	0.27	1																	93.9	R5	R5	C3	0
316	1	CRF02_AG	1	0	58.3847	0	58	0.27	1																	93.9	R5	R5	C3	0
317	2	G	1	1	43.0719	0	43	0.15	0	40	5	392	48	0.102041	37000	10.4	342	16	15	0.520286	0.7	106	0	35	58	10.5	R5	DM	B3	0
317	2	G	1	1	43.0719	0	43	0.15	0	82	13	223	35	0.367713	0	8.7	372	26	33	0.523169	0.85	84	0	43	66	10.5	R5	DM	B3	0
317	2	G	1	1	43.0719	0	43	0.15	0																	10.5	R5	DM	B3	0
317	2	G	1	1	43.0719	0	43	0.15	0																	10.5	R5	DM	B3	0
318	1	B	0	1	50.4148	0	50	1.7	1	0	0	120	30	0	330000	14	308	25	56	0.546831	0.6	106	0	32.1	55	7.8	X4	DM		0
318	1	B	0	1	50.4148	0	50	1.7	1	215	11	1000	51	0.215	0	13.2	444	18	35	0.34263	0.8	86	0	10.8	28	7.8	X4	DM		0
318	1	B	0	1	50.4148	0	50	1.7	1	446	18	1091	44	0.408799	0	10.9	610	15	32	0.221695	0.8	85	0	18.8	40	7.8	X4	DM		0
318	1	B	0	1	50.4148	0	50	1.7	1	642	24	1044	39	0.614943	0	13.4	359	23	36	0.555246	0.45	115	0	22	7.8	7.8	X4	DM		0
319	1	B	0	0	32.5667	1	33	0.38	1	24	4	239	49	0.100418	5900000	10.5	158	26	27	1.03136	0.79	118	0	42	65	0.2	X4	X4	C3	0
319	1	B	0	0	32.5667	1	33	0.38	1	231	11	1155	55	0.2	0	16.2	178	29	37	0.883875	0.93	107	0	2.8	6	0.2	X4	X4	C3	0
319	1	B	0	0	32.5667	1	33	0.38	1	486	22	1038	47	0.468208	0	15.1	169	24	36	0.781065	0.99	100	0	2.8	6	0.2	X4	X4	C3	0
319	1	B	0	0	32.5667	1	33	0.38	1	490	18	1527	56	0.320891	0	16	154	21	27	0.892269	1.16	82	0	6	2.8	0.2	X4	X4	C3	0
320	1	B	0	0	42.5927	1	43	0.5	1	108	7	652	65	0.165644	120000	12.9	134	26	49	1.18061	1.2	85	0	14.4	34	48.4	R5	DM		0
320	1	B	0	0	42.5927	1	43	0.5	1																	48.4	R5	DM		0
320	1	B	0	0	42.5927	1	43	0.5	1																	48.4	R5	DM		0
320	1	B	0	0	42.5927	1	43	0.5	1																	48.4	R5	DM		0
321	1	B	0	0	36.564	1	36	0	0	663	29	961	42	0.689906	6000	15.9	197	22	42	0.630065	0.74	117	0	3	7	78.8	R5	R5		0
321	1	B	0	0	36.564	1	36	0	0	653	22	1930	65	0.338342	0	13.9	227	10	23	0.358241	0.84	109	0	3.7	10	78.8	R5	R5		0
321	1	B	0	0	36.564	1	36	0	0	401	17	1394	59	0.287661	0	15.6	227	14	28	0.466212	0.89	106	0	2.8	6	78.8	R5	R5		0
321	1	B	0	0	36.564	1	36	0	0	711	26	1285	47	0.553307	0	15.6	199	13	19	0.614465	0.72	116	0	0	1.8	78.8	R5	R5		0
322	1	BC	1	0	22.3929	1	22	0	0	394	26	698	46	0.56447	11000	14.6	158	14	23	0.41373	0.97	110	0	4.5	13	97.8	R5	R5		0
322	1	BC	1	0	22.3929	1	22	0	0	703	38	635	37	1.10709	0	15.2	227	30	25	0.60793	1.01	105	0	1.8	0	97.8	R5	R5		0
322	1	BC	1	0	22.3929	1	22	0	0	563	35	514	32	1.09533	0	15.3	182	22	32	0.491478	0.93	115	0	1.8	0	97.8	R5	R5		0
322	1	BC	1	0	22.3929	1	22	0	0	502	27	558	30	0.899642	0	15.3	180	18	35	0.405674	1.1	93	0	0	1.8	97.8	R5	R5		0
323	1	B	0	0	45.9302	3	46	0.07	0	322	22	894	61	0.360179	14000	12.8	225	21	54	0.583362	0.97	93	0	8.2	23	49	R5	DM		0
323	1	B	0	0	45.9302	3	46	0.07	0	782	36	891	41	0.877666	0	14.9	206	21	22	0.999766	0.87	103	0	1.8	0	49	R5	DM		0
323	1	B	0	0	45.9302	3	46	0.07	0	543	31	648	37	0.837963	0	14.2	187	28	47	1.00467	0.86	104	0	1.8	0	49	R5	DM		0
323	1	B	0	0	45.9302	3	46	0.07	0	666	34.7	701	36	0.950071	0	15.3	182	19	24	1.00155	0.89	102	0	0	1.8	49	R5	DM		0
324	1	B	0	0	37.3169	1	37	0.38	1	295	21	787	56	0.374841	910000	13.6	189	19	26	0.735717	1	96	0	11.9	30	13.5	R5	DM		0
324	1	B	0	0	37.3169	1	37	0.38	1	514	26	850	43	0.604706	0	14.6	249	15	26	0.448941	0.79	115	0	1.8	0	13.5	R5	DM		0
324	1	B	0	0	37.3169	1	37	0.38	1	530	31	705	41	0.751773	0	14.9	202	15	22	0.601606	0.8	113	0	1.8	0	13.5	R5	DM		0
324	1	B	0	0	37.3169	1	37	0.38	1	838	37	588	26	1.42517	0	15	186	19	29	0.739786	0.78	114	0	0	1.8	13.5	R5	DM		0
325	1	C	1	0	42.475	0	42	0	0	482	26	668	36	0.721557	200	13.3	260	17	37	0.456571	0.99	94	0	5.5	16	89.6	R5	R5		0
325	1	C	1	0	42.475	0	42	0	0	457	21	870	40	0.525287	0	13.3	216	19	21	0.863779	0.9	104	0	5.5	16	89.6	R5	R5		0
325	1	C	1	0	42.475	0	42	0	0	487	23	742	35	0.656334	0	14.1	233	16	24	0.644787	0.82	107	0	2.8	6	89.6	R5	R5		0
325	1	C	1	0	42.475	0	42	0	0	506	26	545	28	0.92844	0	13.6	314	28	58	0.550316	0.86	103	0	10	3.7	89.6	R5	R5		0
326	1	B	0	0	31.8741	1	32	0.46	1	347	22	741	47	0.468286	15000	14.3	219	16	31	0.418247	1.08	90	0	4.5	13	23.4	R5	DM		0
326	1	B	0	0	31.8741	1	32	0.46	1	293	21	670	48	0.437313	0	13.9	204	13	37	0.335245	0.93	108	0	5.5	16	23.4	R5	DM		0
326	1	B	0	0	31.8741	1	32	0.46	1	280	20	869	62	0.322209	0	14	175	20	28	0.712733	0.85	115	0	2.8	6	23.4	R5	DM		0
326	1	B	0	0	31.8741	1	32	0.46	1																	23.4	R5	DM		0
327	1	B	0	1	29.0048	0	29	0	0	326	39	326	39	1	93000	11.4	265	26	107	0.275109	0.58	125	0	15.1	35	25.6	R5	DM		0
327	1	B	0	1	29.0048	0	29	0	0	568	32	532	30	1.06767	0	12.3	214	12	20	0.413777	0.61	219	0	3.7	10	25.6	R5	DM		0
327	1	B	0	1	29.0048	0	29	0	0	859	44	488	25	1.76025	0	12.9	232	17	19	0.554751	0.59	120	0	3.7	10	25.6	R5	DM		0
327	1	B	0	1	29.0048	0	29	0	0	1041	43	557	23	1.86894	0	12.7	193	13	12	0.661111	0.61	118	0	10	3.7	25.6	R5	DM		0
328	1	BC	1	0	27.6824	1	28	0.1	0	356	15	1543	65	0.230719	250	14.3	156	712	32	22.3349	0.92	113	0	12.5	31	98.6	R5	R5		0
328	1	BC	1	0	27.6824	1	28	0.1	0	347	22	378	24	0.917989	0	14.5	201	19	19	0.650582	0.6	122	0	2.8	6	98.6	R5	R5		0
328	1	BC	1	0	27.6824	1	28	0.1	0	283	21	620	45	0.456452	0	14.8	169	16	21	0.61979	0.71	126	0	2.8	6	98.6	R5	R5		0
328	1	BC	1	0	27.6824	1	28	0.1	0	436	27	663	41	0.657617	0	14.3	167	22	28	0.771772	0.77	121	0	6	2.8	98.6	R5	R5		0
